# Supplementary material for: The C-Type Lectin Receptor DC-SIGN Has an Anti-Inflammatory Role in Human M(IL-4) Macrophages in Response to Mycobacterium tuberculosis
Source: Front Immunol. 2018 Jun 12;9:1123. doi: 10.3389/fimmu.2018.01123 (PMC6006465; doi:10.3389/fimmu.2018.01123)
Supplement: Supplementary file 6 [file Table_1.xlsx]

## Sheet: Legend
The microarray analysis was done using the Agilent Human GE 4x44 v2 (single color), as previously described (PMID: 28069953).
Using Feature Extraction software, the Agilent raw files were extracted and then processed through Bioconductor (version 3.1) in the R statistical environment (version 3.2.0).
A careful assessment of the quality of the hybridization, evaluation of the sampling method and normalization of the expression values was done as previously published (PMID: 28069953).
Cell Population: Primary human M(IL-4) macrophages infected with Mycobacterium tuberculosis (MOI = 3)
Conditions: DC-SIGN-depleted (KO) and control (WT), as obtained through siRNA-mediated gene silencing
Time points (Hrs): 4 and 18 h post-infection
Donors (biological replicates): 3 (donors #1,2 and 3)
SPREADSHEETS:
"ALL": it contains the expression values for all genes in the microarray chip
"4h": it contains the differentially expressed genes (DEG) detected at 4 hrs post-infection between the two conditions
"18h": it contains the differentially expressed genes (DEG) detected at 18 hrs post-infection between the two conditions
Abbreviations:
PROBE NAME: identification of the probe within the microarray chip against a specific gene
Gene Name: common name given to a specific gene
Systematic Name: Reference sequence record (NM = mRNA, Protein-coding transcripts) for gene identification at NCBI
Description: brief description of a given gene
KO_4_1: DC-SIGN-depleted M(IL-4) macrophage infected for 4 H from donor #1
KO_4_2: DC-SIGN-depleted M(IL-4) macrophage infected for 4 H from donor #2
KO_4_3: DC-SIGN-depleted M(IL-4) macrophage infected for 4 H from donor #3
WT_4_1: Control M(IL-4) macrophage infected for 4 H from donor #1
WT_4_2: Control M(IL-4) macrophage infected for 4 H from donor #2
WT_4_3: Control M(IL-4) macrophage infected for 4 H from donor #3
KO_18_1: DC-SIGN-depleted M(IL-4) macrophage infected for 18 H from donor #1
KO_18_2: DC-SIGN-depleted M(IL-4) macrophage infected for 18 H from donor #2
KO_18_3: DC-SIGN-depleted M(IL-4) macrophage infected for 18 H from donor #3
WT_18_1: Control M(IL-4) macrophage infected for 18 H from donor #1
WT_18_2: Control M(IL-4) macrophage infected for 18 H from donor #2
WT_18_3: Control M(IL-4) macrophage infected for 18 H from donor #3
ttest 4H: Student T-TEST carried for the given gene expression between the two conditions at 4 h post-infection
ratio4h log2: Ratio of the average gene expression between the two conditions (KO over WT) at 4 h post-infection, as expressed as Log2
ratio4h: Ratio of the average gene expression between the two conditions (KO over WT) at 4 h post-infection, as expressed as fold change
ttest 18H: Student T-TEST carried for the given gene expression between the two conditions at 4 h post-infection
ratio18h log2: Ratio of the average gene expression between the two conditions (KO over WT) at 18 h post-infection, as expressed as Log2
ratio18h: Ratio of the average gene expression between the two conditions (KO over WT) at 18 h post-infection, as expressed as fold change

## Sheet: all
ProbeName	GeneName	SystematicName	Description	KO_4_1	KO_4_2	KO_4_3	WT_4_1	WT_4_2	WT_4_3	KO_18_1	KO_18_2	KO_18_3	WT_18_1	WT_18_2	WT_18_3	ttest 4H	ratio4h log2	ratio4h	ttest 18H	ratio18h log2	ratio18h
A_24_P305345	CD209	NM_021155	ref|Homo sapiens CD209 molecule (CD209), transcript variant 1, mRNA [NM_021155]	11.093	10.8707	12.0439	13.9582	13.854	14.1989	8.50439	7.79813	10.3237	11.7938	10.7387	11.8142	0.00926989	-2.86523	0.13724	0.0428844	-3.28944	0.102278
A_23_P142424	IGFLR1	NM_024660	ref|Homo sapiens IGF-like family receptor 1 (IGFLR1), mRNA [NM_024660]	9.2784	11.998	13.2756	8.83881	12.3748	13.2461	7.67257	11.2231	NA	7.40394	11.5009	12.649	0.908057	-0.376791	0.770149	0.989338	-2.05305	0.240974
A_23_P215060	PODXL	NM_001018111	ref|Homo sapiens podocalyxin-like (PODXL), transcript variant 1, mRNA [NM_001018111]	11.5578	9.91118	9.68757	11.8026	10.8599	10.8281	10.6769	9.0445	9.21897	11.8176	10.7834	9.79754	0.103748	-0.94869	0.518103	0.0750782	-1.56444	0.338109
A_33_P3281985	CR2	NM_001006658	ref|Homo sapiens complement component (3d/Epstein Barr virus) receptor 2 (CR2), transcript variant 1, mRNA [NM_001006658]	6.93598	6.28979	7.18113	8.20454	7.2468	7.8829	6.21894	NA	6.22251	7.79279	7.75839	7.148	0.0270678	-0.946922	0.518738	0.161585	-1.53767	0.344442
A_32_P9543	APOBEC3A	NM_145699	ref|Homo sapiens apolipoprotein B mRNA editing enzyme, catalytic polypeptide-like 3A (APOBEC3A), transcript variant 1, mRNA [NM_145699]	8.78099	9.98491	12.365	6.86758	8.79046	10.1438	6.78408	6.56597	10.1899	NA	6.09556	10.0369	0.0280985	1.19446	2.28859	0.299765	-1.28213	0.411187
A_23_P351844	CD1B	NM_001764	ref|Homo sapiens CD1b molecule (CD1B), mRNA [NM_001764]	8.398	9.44861	10.1554	9.99497	11.2109	11.3676	7.15756	9.25451	10.0469	8.01585	10.5029	11.0007	0.0112463	-1.76234	0.294769	0.0129903	-1.24843	0.420905
A_23_P22444	CFP	NM_002621	ref|Homo sapiens complement factor properdin (CFP), transcript variant 1, mRNA [NM_002621]	8.78016	9.2958	10.1571	9.43391	9.89246	10.8658	8.24692	9.19489	11.0728	9.18295	10.4111	11.2118	0.00244397	-0.596663	0.661282	0.141563	-1.21619	0.430417
A_23_P149695	ATP1A1OS	NR_024126	ref|Homo sapiens ATP1A1 opposite strand (ATP1A1OS), transcript variant 3, non-coding RNA [NR_024126]	6.2262	7.16699	6.51875	6.30288	6.91392	6.78907	6.51614	6.81219	6.68117	NA	7.84157	NA	0.856572	-0.270329	0.829131	#DIV/0!	-1.1604	0.447389
A_33_P3329104	A_33_P3329104	A_33_P3329104	Unknown	9.97691	9.49848	10.4204	12.226	11.3576	12.1218	8.72254	8.52214	9.11187	9.87929	9.51874	9.96265	0.0069914	-2.14492	0.226108	0.00769572	-1.15675	0.448522
A_33_P3336686	CLIC3	NM_004669	ref|Homo sapiens chloride intracellular channel 3 (CLIC3), mRNA [NM_004669]	8.0726	7.11513	7.42996	8.10429	8.35331	7.74642	9.24653	8.51191	8.09389	10.3142	9.63496	8.40539	0.283571	-0.674326	0.626625	0.0859875	-1.12305	0.459122
A_23_P81898	UBD	NM_006398	ref|Homo sapiens ubiquitin D (UBD), mRNA [NM_006398]	NA	6.50266	7.70421	6.91186	6.48324	7.85307	7.06126	8.3321	11.2275	8.32368	9.44368	11.4871	0.5826	0.191576	1.14201	0.106612	-1.11158	0.462787
A_23_P310410	CD1E	NM_001042583	ref|Homo sapiens CD1e molecule (CD1E), transcript variant 2, mRNA [NM_001042583]	6.55916	7.85386	7.86798	7.81164	8.70278	8.72495	NA	6.21055	7.43797	NA	7.50294	8.36097	0.0177605	-0.84892	0.5552	0.105181	-1.10769	0.464036
A_23_P4714	MIA	NM_006533	ref|Homo sapiens melanoma inhibitory activity (MIA), transcript variant 1, mRNA [NM_006533]	NA	6.74007	7.00037	6.49523	6.41348	7.17149	6.60236	7.59388	9.47	7.28008	8.69597	9.45098	0.807246	0.374986	1.29683	0.214339	-1.1021	0.465839
A_33_P3218625	C9orf7	NM_001242369	ref|Homo sapiens chromosome 9 open reading frame 7 (C9orf7), transcript variant 3, mRNA [NM_001242369]	9.5061	8.85441	9.10145	9.49131	9.56882	9.52262	8.9005	8.73019	9.00433	10.577	9.98287	9.18135	0.219861	-0.421164	0.746822	0.146136	-1.08237	0.472253
A_33_P3411477	NCCRP1	NM_001001414	ref|Homo sapiens non-specific cytotoxic cell receptor protein 1 homolog (zebrafish) (NCCRP1), mRNA [NM_001001414]	8.40775	8.50826	10.2422	9.22142	9.04764	11.0189	7.79607	9.12652	11.6168	8.79894	10.2039	12.1135	0.0143408	-0.713157	0.609984	0.0422697	-1.07738	0.473887
A_23_P150979	MUCL1	NM_058173	ref|Homo sapiens mucin-like 1 (MUCL1), mRNA [NM_058173]	10.5613	7.93674	12.4647	11.1311	8.95224	12.6055	10.4567	8.93639	12.4003	11.4616	8.94548	12.103	0.150345	-0.569804	0.673708	0.60519	-1.00489	0.49831
A_33_P3318444	RNF222	NM_001146684	ref|Homo sapiens ring finger protein 222 (RNF222), mRNA [NM_001146684]	11.1617	9.06009	9.80444	10.0145	9.11604	9.83296	9.47325	11.3982	9.78962	8.63806	11.273	10.7748	0.46596	-0.0285207	0.980425	0.988969	-0.98522	0.505149
A_23_P16944	SDC1	NM_001006946	ref|Homo sapiens syndecan 1 (SDC1), transcript variant 1, mRNA [NM_001006946]	10.2204	10.0544	9.6468	10.1088	10.4174	9.98854	9.97671	10.6216	10.0592	11.0623	11.0152	10.3023	0.329671	-0.0543745	0.963012	0.15736	-0.956013	0.51548
A_23_P2645	SDS	NM_006843	ref|Homo sapiens serine dehydratase (SDS), mRNA [NM_006843]	11.8862	11.1846	12.1506	NA	10.9729	12.3535	13.903	12.5652	NA	14.4408	12.7836	14.1692	0.986706	0.222953	1.16712	0.25441	-0.935103	0.523005
A_23_P146456	CTSL2	NM_001333	ref|Homo sapiens cathepsin L2 (CTSL2), transcript variant 1, mRNA [NM_001333]	10.5172	10.2751	10.4209	10.9164	11.3849	10.7856	10.516	11.1635	10.8009	11.7187	12.1347	11.5307	0.123715	-0.495468	0.709331	0.0193209	-0.917835	0.529303
A_23_P24444	DHCR7	NM_001360	ref|Homo sapiens 7-dehydrocholesterol reductase (DHCR7), transcript variant 1, mRNA [NM_001360]	12.4736	11.2456	11.5879	12.3838	11.2798	12.1285	11.035	11.1394	10.7851	11.9418	11.9905	11.261	0.490095	-0.540574	0.687497	0.031484	-0.906865	0.533343
A_33_P3373273	SLC15A1	NM_005073	ref|Homo sapiens solute carrier family 15 (oligopeptide transporter), member 1 (SLC15A1), mRNA [NM_005073]	7.24352	7.28048	6.77596	7.18326	6.45366	6.8029	7.05853	6.78496	6.16698	7.78802	7.67046	6.89023	0.401288	0.440619	1.35719	0.00460505	-0.885505	0.541298
A_23_P384857	NP274062	NP274062	tc|GB|AL133267.9|CAC14159.1 dJ408B20.3 (novel protein similar to 60S acidic ribosomal protein P2 (RPLP2)) [NP274062]	8.56912	6.40573	6.28541	8.07743	NA	6.24301	8.10991	6.73353	6.56209	8.47673	NA	6.73363	0.445233	-0.754487	0.592757	0.221533	-0.871643	0.546524
A_33_P3262789	REEP6	NM_138393	ref|Homo sapiens receptor accessory protein 6 (REEP6), mRNA [NM_138393]	7.81215	7.43814	7.43851	7.97419	7.98015	8.0801	7.58689	7.67089	7.33483	8.50587	8.43769	7.89067	0.0917374	-0.541644	0.686988	0.0192836	-0.850803	0.554476
A_23_P380614	ATP9A	NM_006045	ref|Homo sapiens ATPase, class II, type 9A (ATP9A), mRNA [NM_006045]	10.988	10.4508	10.18	10.9099	10.4641	10.429	11.647	11.1265	11.041	12.0147	11.9707	11.0533	0.59297	-0.0133163	0.990812	0.232478	-0.844205	0.557018
A_23_P420431	XKR3	NM_175878	ref|Homo sapiens XK, Kell blood group complex subunit-related family, member 3 (XKR3), mRNA [NM_175878]	8.84135	9.73652	9.02998	9.07167	9.68827	9.20025	8.22459	9.07075	8.03031	9.05562	9.19679	7.83763	0.299649	-0.170268	0.888678	0.488224	-0.83103	0.562128
A_23_P138105	MED18	NM_017638	ref|Homo sapiens mediator complex subunit 18 (MED18), transcript variant 1, mRNA [NM_017638]	8.21526	7.54875	7.632	8.4366	7.96893	7.45622	9.0636	7.81652	7.75836	9.2078	8.63971	7.62966	0.469007	-0.336929	0.791725	0.427357	-0.823186	0.565192
A_33_P3347040	LOC100131094	NM_001242901	ref|Homo sapiens hypothetical LOC100131094 (LOC100131094), mRNA [NM_001242901]	7.30694	10.9392	10.7136	NA	10.8373	11.001	6.99533	12.2719	10.7959	7.02191	12.0618	11.6187	0.716842	-0.205547	0.86721	0.565598	-0.822811	0.565339
A_23_P374844	GAL	NM_015973	ref|Homo sapiens galanin prepropeptide (GAL), mRNA [NM_015973]	16.2451	15.0463	15.0055	16.2457	15.0219	15.492	17.221	16.1868	15.9782	17.22	16.9945	16.2825	0.451624	-0.445702	0.734227	0.256888	-0.807628	0.57132
A_33_P3316522	DEFB124	NM_001037500	ref|Homo sapiens defensin, beta 124 (DEFB124), mRNA [NM_001037500]	9.38949	8.18082	7.89227	9.58032	8.89333	8.40137	9.1297	8.71	8.37986	9.80365	9.51663	8.33638	0.0901318	-0.712503	0.610261	0.211319	-0.806636	0.571713
A_23_P139418	GALNTL4	NM_198516	ref|Homo sapiens UDP-N-acetyl-alpha-D-galactosamine:polypeptide N-acetylgalactosaminyltransferase-like 4 (GALNTL4), mRNA [NM_198516]	11.3911	11.3244	11.0386	10.9653	12.0721	11.5443	8.25771	8.9231	8.36263	9.16896	9.40387	8.41225	0.521193	-0.219894	0.858629	0.193084	-0.806329	0.571835
A_23_P8640	GPER	NM_001039966	ref|Homo sapiens G protein-coupled estrogen receptor 1 (GPER), transcript variant 3, mRNA [NM_001039966]	10.2926	9.67729	9.01362	10.1208	9.66905	9.43314	10.617	10.0039	9.6442	10.8216	10.8084	9.5302	0.694928	0.00823805	1.00573	0.383247	-0.804502	0.57256
A_23_P78053	FAM117A	NM_030802	ref|Homo sapiens family with sequence similarity 117, member A (FAM117A), mRNA [NM_030802]	8.45692	8.14758	8.54852	8.52597	7.83165	8.71642	8.28124	8.38868	9.29536	8.74594	9.17393	9.39722	0.874865	-0.0690569	0.953261	0.149924	-0.785248	0.580252
A_23_P103765	FCER1A	NM_002001	ref|Homo sapiens Fc fragment of IgE, high affinity I, receptor for; alpha polypeptide (FCER1A), mRNA [NM_002001]	8.46674	7.10383	7.85698	9.3799	8.14795	9.10673	NA	NA	6.79973	7.58117	7.43649	7.65706	0.00829326	-1.24975	0.42052	#DIV/0!	-0.781448	0.581783
A_24_P186539	CD209	NM_021155	ref|Homo sapiens CD209 molecule (CD209), transcript variant 1, mRNA [NM_021155]	7.65869	7.56349	8.31804	9.7453	9.9793	10.1583	NA	NA	6.85798	7.63769	7.57431	7.96812	0.00616096	-2.32061	0.200183	#DIV/0!	-0.779707	0.582485
A_23_P51187	PRKCZ	NM_002744	ref|Homo sapiens protein kinase C, zeta (PRKCZ), transcript variant 1, mRNA [NM_002744]	7.33122	7.21106	7.71082	7.32974	7.25121	7.98416	7.43957	7.36684	7.48881	8.21742	8.44996	7.5201	0.347978	0.00147917	1.00103	0.180947	-0.777847	0.583237
A_23_P31073	MYB	NM_005375	ref|Homo sapiens v-myb myeloblastosis viral oncogene homolog (avian) (MYB), transcript variant 2, mRNA [NM_005375]	6.29201	6.24174	7.42043	6.42854	6.59603	7.89679	6.72814	7.25652	8.41823	6.31653	8.03054	8.46084	0.0833312	-0.30402	0.809992	0.733572	-0.774018	0.584786
A_23_P90130	NAPSA	NM_004851	ref|Homo sapiens napsin A aspartic peptidase (NAPSA), mRNA [NM_004851]	8.34165	7.84231	8.3016	8.15011	8.06506	8.40839	8.64531	8.1438	9.23869	9.48561	8.70703	9.41842	0.745107	0.151491	1.11072	0.110318	-0.773102	0.585158
A_23_P29773	LAMP3	NM_014398	ref|Homo sapiens lysosomal-associated membrane protein 3 (LAMP3), mRNA [NM_014398]	10.4484	10.7771	12.3582	11.8023	11.6689	12.4716	11.1329	11.7387	13.4147	11.4389	12.5102	13.556	0.161912	-1.02523	0.491331	0.164165	-0.771436	0.585834
A_33_P3294603	SLC22A31	NM_001242757	ref|Homo sapiens solute carrier family 22, member 31 (SLC22A31), mRNA [NM_001242757]	13.6279	12.9354	13.0964	NA	12.7001	13.373	12.7429	13.2578	12.8718	13.1858	13.6432	13.6851	0.94866	0.0597734	1.0423	0.0551372	-0.771416	0.585842
A_23_P314798	DCST2	NM_144622	ref|Homo sapiens DC-STAMP domain containing 2 (DCST2), mRNA [NM_144622]	8.4181	7.54101	8.33787	8.20172	7.51932	9.10931	8.15149	8.22658	7.3593	9.06347	8.91416	8.83545	0.615793	0.136149	1.09897	0.0485682	-0.762668	0.589405
A_23_P105562	VWF	NM_000552	ref|Homo sapiens von Willebrand factor (VWF), mRNA [NM_000552]	9.99312	9.00965	8.71191	9.20447	8.97248	8.81322	8.3448	8.44918	8.28091	9.10644	9.13776	7.96421	0.474507	0.0371724	1.0261	0.390936	-0.761636	0.589827
A_23_P62709	SPRR3	NM_005416	ref|Homo sapiens small proline-rich protein 3 (SPRR3), transcript variant 1, mRNA [NM_005416]	6.76929	6.42519	6.50202	7.25681	7.0714	7.14254	NA	7.08951	7.25186	7.77414	8.65147	7.92778	0.00763461	-0.640527	0.641478	0.240001	-0.757093	0.591687
A_23_P105562	VWF	NM_000552	ref|Homo sapiens von Willebrand factor (VWF), mRNA [NM_000552]	10.0341	8.98592	8.812	9.24203	8.99713	8.83983	8.36373	8.5207	8.17255	9.11891	9.19735	8.05242	0.4515	-0.0112051	0.992263	0.258319	-0.75518	0.592472
A_33_P3321293	IQGAP3	NM_178229	ref|Homo sapiens IQ motif containing GTPase activating protein 3 (IQGAP3), mRNA [NM_178229]	10.4516	9.35256	8.5977	10.0193	9.02707	9.6497	10.6481	10.3724	9.98851	11.1273	11.1891	10.3378	0.856442	-0.297146	0.813861	0.0588769	-0.754841	0.592612
A_33_P3369336	GCG	NM_002054	ref|Homo sapiens glucagon (GCG), mRNA [NM_002054]	10.1159	9.16942	8.20358	9.81781	10.1159	9.09437	10.3639	11.2064	10.0569	11.1187	11.8481	10.6695	0.333592	-0.648382	0.637995	0.00416836	-0.7548	0.592628
A_23_P103765	FCER1A	NM_002001	ref|Homo sapiens Fc fragment of IgE, high affinity I, receptor for; alpha polypeptide (FCER1A), mRNA [NM_002001]	8.81887	7.91804	8.277	9.69965	8.28919	9.38786	7.60778	7.06911	7.2472	7.99975	7.64071	8.12688	0.0691194	-1.11086	0.463018	0.049745	-0.752548	0.593554
A_33_P3416231	HOXA9	NM_152739	ref|Homo sapiens homeobox A9 (HOXA9), mRNA [NM_152739]	10.4867	9.20043	9.39444	9.39235	8.94846	9.62607	9.44548	10.2931	9.3011	8.83869	10.1955	10.2159	0.438728	0.00208794	1.00145	0.889765	-0.750048	0.594584
A_33_P3344831	TMEM45A	NM_018004	ref|Homo sapiens transmembrane protein 45A (TMEM45A), mRNA [NM_018004]	8.30014	6.87945	7.07077	8.86976	6.89016	7.16127	8.91647	7.9507	7.52434	9.52514	8.69879	7.19094	0.328604	-0.0905037	0.939195	0.420985	-0.748084	0.595394
A_33_P3370521	ENST00000427872	ENST00000427872	Unknown	6.97286	7.58012	6.98734	6.74277	6.59977	NA	6.58369	7.70155	6.58224	NA	7.65547	7.00556	0.353237	0.316075	1.24494	0.569041	-0.746819	0.595916
A_33_P3309491	PTPRU	NM_005704	ref|Homo sapiens protein tyrosine phosphatase, receptor type, U (PTPRU), transcript variant 3, mRNA [NM_005704]	8.27007	8.04099	7.89647	7.9849	7.40445	8.0152	7.91506	8.03025	7.56412	8.67001	8.66076	7.66518	0.344758	0.0560889	1.03964	0.132026	-0.745707	0.596375
A_23_P108922	MOBKL1B	ENST00000396049	ens|MOB1, Mps One Binder kinase activator-like 1B (yeast) [Source:HGNC Symbol;Acc:16015] [ENST00000396049]	10.5547	9.97124	10.0065	9.29524	10.1916	10.1836	9.60638	NA	NA	8.98111	10.3843	10.3501	0.614418	-0.177067	0.8845	#DIV/0!	-0.743762	0.59718
A_23_P31143	TPD52L1	NM_001003395	ref|Homo sapiens tumor protein D52-like 1 (TPD52L1), transcript variant 2, mRNA [NM_001003395]	7.76159	7.49201	7.12732	7.57076	7.42646	7.37687	8.07543	8.61058	7.57501	8.81912	9.68657	7.88862	0.987698	0.0655485	1.04648	0.0843105	-0.743693	0.597209
A_23_P116414	PLA2G16	NM_007069	ref|Homo sapiens phospholipase A2, group XVI (PLA2G16), transcript variant 1, mRNA [NM_007069]	7.40112	9.01967	9.83577	7.64103	8.36997	8.57068	7.65494	7.52377	9.45971	8.08733	8.39557	8.86671	0.329529	0.649704	1.56885	0.639689	-0.740628	0.598479
A_23_P26325	CCL17	NM_002987	ref|Homo sapiens chemokine (C-C motif) ligand 17 (CCL17), mRNA [NM_002987]	11.7795	11.9555	14.3846	13.8256	12.6795	15.2919	10.4117	12.6156	15.0368	12.827	13.3527	15.1875	0.097466	-1.8701	0.273555	0.246172	-0.737115	0.599938
A_33_P3417626	ENHO	NM_198573	ref|Homo sapiens energy homeostasis associated (ENHO), mRNA [NM_198573]	11.5732	11.3349	12.674	11.5273	12.2532	12.7846	11.3106	11.6162	12.269	12.3509	12.6827	12.1177	0.387162	-0.67998	0.624174	0.246063	-0.734693	0.600946
A_23_P57379	CDC45	NM_003504	ref|Homo sapiens cell division cycle 45 homolog (S. cerevisiae) (CDC45), transcript variant 2, mRNA [NM_003504]	10.8904	9.72186	9.7005	10.8916	10.1014	10.7538	10.0342	11.5327	10.7188	10.3908	11.7729	11.4476	0.260484	-1.03197	0.489043	0.0955754	-0.728867	0.603377
A_24_P10233	DAPK2	NM_014326	ref|Homo sapiens death-associated protein kinase 2 (DAPK2), mRNA [NM_014326]	7.36309	6.57131	7.58375	7.4707	6.82308	7.52185	7.43993	6.69796	6.89114	7.60219	NA	NA	0.388167	-0.10761	0.928125	#DIV/0!	-0.711049	0.610876
A_33_P3474319	SLC37A2	NM_198277	ref|Homo sapiens solute carrier family 37 (glycerol-3-phosphate transporter), member 2 (SLC37A2), transcript variant 1, mRNA [NM_198277]	12.857	12.2147	12.3122	12.4608	12.5485	12.5157	13.5514	12.6961	12.6947	14.2471	13.4065	12.659	0.853649	-0.203549	0.868412	0.204743	-0.710423	0.611141
A_23_P105562	VWF	NM_000552	ref|Homo sapiens von Willebrand factor (VWF), mRNA [NM_000552]	10.2419	9.32845	8.94182	9.47174	9.07779	9.15454	8.63074	8.65858	8.35457	9.33943	9.42028	8.20955	0.442843	0.173909	1.12811	0.271555	-0.708686	0.611877
A_23_P105562	VWF	NM_000552	ref|Homo sapiens von Willebrand factor (VWF), mRNA [NM_000552]	9.77024	8.86247	8.57863	9.0076	8.96153	8.80924	8.27915	8.25095	7.96381	8.95871	9.11123	7.8712	0.688652	-0.0990568	0.933643	0.240541	-0.707754	0.612273
A_33_P3235400	HDGF	NM_004494	ref|Homo sapiens hepatoma-derived growth factor (HDGF), transcript variant 1, mRNA [NM_004494]	8.18788	10.4386	9.90196	7.85999	10.1866	10.1669	8.44443	11.4245	10.0404	7.99573	11.1994	10.7444	0.629692	-0.264907	0.832252	0.979912	-0.703915	0.613904
A_23_P103765	FCER1A	NM_002001	ref|Homo sapiens Fc fragment of IgE, high affinity I, receptor for; alpha polypeptide (FCER1A), mRNA [NM_002001]	8.52785	7.28344	8.03101	9.40534	8.12735	9.1722	7.27857	6.74076	6.9658	7.6695	7.44284	7.88938	0.00956574	-1.1412	0.453383	0.0489713	-0.703699	0.613996
A_23_P33364	SH3D19	NM_001009555	ref|Homo sapiens SH3 domain containing 19 (SH3D19), transcript variant 1, mRNA [NM_001009555]	6.64514	6.82289	6.97719	7.38038	6.6375	7.53406	6.65619	6.29188	6.7256	7.35025	7.64226	7.12947	0.320808	-0.557493	0.679482	0.10029	-0.694058	0.618113
A_23_P318938	C12orf59	NM_153022	ref|Homo sapiens chromosome 12 open reading frame 59 (C12orf59), mRNA [NM_153022]	6.41249	6.84734	6.65178	6.43972	6.17949	6.28816	6.5914	6.24588	6.13797	6.59315	7.2861	NA	0.238023	0.363616	1.28665	0.498932	-0.693741	0.618249
A_33_P3306264	LYPD3	NM_014400	ref|Homo sapiens LY6/PLAUR domain containing 3 (LYPD3), mRNA [NM_014400]	6.44409	6.76526	7.901	6.94333	7.06809	8.17396	6.63744	6.78843	8.0411	6.51965	7.48214	8.55695	0.0370619	-0.30283	0.810661	0.27753	-0.693706	0.618264
A_32_P88905	A_32_P88905	A_32_P88905	Unknown	9.55533	NA	7.86028	10.1658	8.01455	8.11333	8.94555	7.37669	7.72202	8.8059	8.0216	NA	0.249831	0.594477	1.50992	0.635757	-0.691727	0.619112
A_23_P105562	VWF	NM_000552	ref|Homo sapiens von Willebrand factor (VWF), mRNA [NM_000552]	10.2354	9.32206	9.0204	9.59517	NA	9.2222	8.71231	8.69705	8.46601	9.3843	9.64707	8.27613	0.694385	-0.0866273	0.941722	0.298723	-0.687258	0.621033
A_33_P3235321	SYTL1	NM_032872	ref|Homo sapiens synaptotagmin-like 1 (SYTL1), transcript variant 2, mRNA [NM_032872]	7.47329	7.81187	7.24652	7.15231	8.03802	7.20281	6.71119	6.1473	6.39317	7.57456	6.58342	NA	0.797554	0.270478	1.20621	0.202224	-0.685821	0.621652
A_23_P116414	PLA2G16	NM_007069	ref|Homo sapiens phospholipase A2, group XVI (PLA2G16), transcript variant 1, mRNA [NM_007069]	7.68275	9.3235	10.3599	7.78971	8.49894	8.91234	7.99383	7.70434	9.73983	8.3422	8.67392	9.14717	0.251178	0.82456	1.771	0.64769	-0.680091	0.624126
A_23_P103765	FCER1A	NM_002001	ref|Homo sapiens Fc fragment of IgE, high affinity I, receptor for; alpha polypeptide (FCER1A), mRNA [NM_002001]	8.87307	7.63134	8.34904	9.73258	8.2816	9.49083	NA	7.07109	7.46236	7.94256	7.55679	8.07857	0.024993	-1.14179	0.453198	0.0750491	-0.675834	0.62597
A_23_P105562	VWF	NM_000552	ref|Homo sapiens von Willebrand factor (VWF), mRNA [NM_000552]	10.1314	9.13253	8.90742	9.33537	9.04315	9.082	8.54775	8.62042	8.31989	9.22071	9.39245	8.18161	0.499424	0.0505234	1.03564	0.269993	-0.672957	0.62722
A_23_P10506	HPGDS	NM_014485	ref|Homo sapiens hematopoietic prostaglandin D synthase (HPGDS), mRNA [NM_014485]	8.70728	7.23169	7.22207	9.17086	7.84469	7.82841	8.58548	7.94927	7.79689	9.07452	8.62139	7.81354	0.00746364	-0.613004	0.653834	0.182067	-0.672122	0.627583
A_32_P176911	NCRNA00239	NR_026774	ref|Homo sapiens non-protein coding RNA 239 (NCRNA00239), non-coding RNA [NR_026774]	8.58392	8.20194	7.66808	8.38772	7.76655	7.95962	8.20111	8.04842	7.92551	8.72035	9.08762	7.96457	0.6491	0.242328	1.1829	0.206513	-0.671925	0.627669
A_33_P3348782	CYP2S1	NM_030622	ref|Homo sapiens cytochrome P450, family 2, subfamily S, polypeptide 1 (CYP2S1), mRNA [NM_030622]	7.31651	7.52371	7.33897	6.85334	7.21197	7.07018	7.77197	6.69232	6.78537	7.45252	NA	NA	0.0275362	0.268788	1.20479	#DIV/0!	-0.667149	0.62975
A_23_P218807	ZC3H7B	NM_017590	ref|Homo sapiens zinc finger CCCH-type containing 7B (ZC3H7B), mRNA [NM_017590]	7.86595	6.78789	6.8021	6.16234	6.55183	7.73019	6.70097	8.20073	7.25929	NA	8.11595	7.72817	0.701158	0.250269	1.18943	0.613876	-0.662772	0.631663
A_33_P3254606	WDR62	NM_001083961	ref|Homo sapiens WD repeat domain 62 (WDR62), transcript variant 1, mRNA [NM_001083961]	9.74028	8.93317	8.38606	9.47197	9.65077	8.84014	9.93576	10.1782	9.36455	10.5972	10.7157	9.36212	0.414357	-0.538801	0.688343	0.189478	-0.661426	0.632253
A_23_P105562	VWF	NM_000552	ref|Homo sapiens von Willebrand factor (VWF), mRNA [NM_000552]	9.80542	8.4313	8.56286	8.95093	8.96803	8.72919	8.23478	8.20166	7.94785	8.86236	9.08957	7.78888	0.914506	-0.388065	0.764154	0.28728	-0.660703	0.63257
A_23_P105562	VWF	NM_000552	ref|Homo sapiens von Willebrand factor (VWF), mRNA [NM_000552]	10.2337	9.28813	8.99317	9.59334	8.88676	9.26404	8.74775	8.7497	8.41567	9.40595	9.58333	8.2807	0.445635	0.0240855	1.01683	0.268337	-0.658199	0.633669
A_23_P116414	PLA2G16	NM_007069	ref|Homo sapiens phospholipase A2, group XVI (PLA2G16), transcript variant 1, mRNA [NM_007069]	7.77271	9.47451	10.3685	NA	8.47328	9.04629	8.17168	7.93203	9.99083	8.4034	8.82823	9.29422	0.0874007	0.714723	1.64117	0.78505	-0.656554	0.634392
A_23_P10506	HPGDS	NM_014485	ref|Homo sapiens hematopoietic prostaglandin D synthase (HPGDS), mRNA [NM_014485]	8.75662	7.4574	NA	9.31696	7.82015	7.73143	8.46625	7.94628	7.76512	9.02612	8.59543	7.90858	0.134243	0.28686	1.21998	0.101594	-0.64915	0.637656
A_23_P60488	ODF2	NM_002540	ref|Homo sapiens outer dense fiber of sperm tails 2 (ODF2), transcript variant 9, mRNA [NM_002540]	11.3772	10.59	10.3506	11.1695	11.4294	11.175	8.98608	9.34265	9.14881	9.79238	9.93367	9.10322	0.296333	-0.58496	0.666668	0.220165	-0.643569	0.640128
A_23_P17914	PNPLA3	NM_025225	ref|Homo sapiens patatin-like phospholipase domain containing 3 (PNPLA3), mRNA [NM_025225]	11.3271	10.7269	10.5086	11.1814	10.7799	10.7718	9.81215	9.72643	10.0238	10.4552	10.8749	10.0255	0.677705	-0.0530509	0.963896	0.213394	-0.643026	0.640369
A_32_P152195	STAC2	NM_198993	ref|Homo sapiens SH3 and cysteine rich domain 2 (STAC2), mRNA [NM_198993]	7.90528	6.73072	6.89625	7.63449	6.78064	7.07614	8.03234	6.84888	6.53072	8.03246	6.94026	NA	0.928069	-0.179893	0.882768	0.499216	-0.637474	0.642838
A_23_P11201	GPR34	NM_001097579	ref|Homo sapiens G protein-coupled receptor 34 (GPR34), transcript variant 4, mRNA [NM_001097579]	7.81807	8.15498	7.1777	7.36057	7.36799	7.05328	8.95148	9.05771	8.31378	9.64928	9.58624	8.24107	0.139781	0.457499	1.37316	0.241734	-0.634769	0.644044
A_23_P105562	VWF	NM_000552	ref|Homo sapiens von Willebrand factor (VWF), mRNA [NM_000552]	10.2778	9.33495	9.02303	9.5848	8.72504	9.25237	8.75213	8.73685	8.48707	9.3697	9.64854	8.32439	0.348392	0.082581	1.05891	0.29119	-0.632854	0.6449
A_23_P127565	LAYN	NM_178834	ref|Homo sapiens layilin (LAYN), mRNA [NM_178834]	8.62319	7.54082	7.88181	8.75972	7.56781	8.12539	8.75915	7.7329	NA	9.48063	8.87838	8.3608	0.162159	-0.243581	0.844646	0.142168	-0.632358	0.645121
A_23_P11201	GPR34	NM_001097579	ref|Homo sapiens G protein-coupled receptor 34 (GPR34), transcript variant 4, mRNA [NM_001097579]	7.99102	8.93604	7.26791	7.34092	7.28885	7.00538	8.95325	9.17512	8.49636	9.67973	9.58487	8.29353	0.174437	0.702163	1.62694	0.372186	-0.631626	0.645449
A_33_P3495962	SNORA71A	BM918074	gb|AGENCOURT_6611325 NIH_MGC_106 Homo sapiens cDNA clone IMAGE:5485440 5', mRNA sequence [BM918074]	10.5498	9.9284	9.74538	9.83409	9.57447	9.48199	9.35745	10.8897	9.72223	9.28464	10.4783	10.3486	0.0846094	0.35393	1.27804	0.890981	-0.626334	0.647821
A_23_P214360	IRF4	NM_002460	ref|Homo sapiens interferon regulatory factor 4 (IRF4), transcript variant 1, mRNA [NM_002460]	8.48695	8.8954	9.37109	9.8136	9.53085	9.71926	6.91572	7.13815	9.38203	7.41135	7.76357	9.34185	0.117616	-0.823861	0.564928	0.218979	-0.625425	0.648229
A_23_P116414	PLA2G16	NM_007069	ref|Homo sapiens phospholipase A2, group XVI (PLA2G16), transcript variant 1, mRNA [NM_007069]	NA	8.98735	9.87937	7.56067	8.29468	8.56738	7.75841	7.66347	9.46818	8.08908	8.38005	8.90163	0.190756	1.13868	2.2018	0.714326	-0.621644	0.64993
A_23_P103765	FCER1A	NM_002001	ref|Homo sapiens Fc fragment of IgE, high affinity I, receptor for; alpha polypeptide (FCER1A), mRNA [NM_002001]	8.78645	7.64337	8.24912	9.71544	8.21231	9.301	7.67734	7.16315	7.32193	7.93924	7.63216	8.0762	0.0278581	-1.05188	0.482339	0.0740104	-0.617316	0.651882
A_33_P3268838	CPEB1	NM_030594	ref|Homo sapiens cytoplasmic polyadenylation element binding protein 1 (CPEB1), transcript variant 1, mRNA [NM_030594]	9.42547	9.69528	9.47383	9.96802	9.52838	9.97598	9.76731	10.2622	10.0394	10.6541	11.3626	10.1585	0.331288	-0.494191	0.70996	0.142568	-0.614672	0.653078
A_33_P3245238	SULT1C2	NM_176825	ref|Homo sapiens sulfotransferase family, cytosolic, 1C, member 2 (SULT1C2), transcript variant 2, mRNA [NM_176825]	10.0086	9.51572	9.47981	10.613	9.91836	10.1532	9.69628	9.77056	10.2226	10.3852	9.95801	10.5158	0.0203916	-0.637504	0.642824	0.125129	-0.614639	0.653093
A_33_P3247205	MOSC1	NM_022746	ref|Homo sapiens MOCO sulphurase C-terminal domain containing 1 (MOSC1), nuclear gene encoding mitochondrial protein, mRNA [NM_022746]	7.85495	7.72862	7.01875	7.55574	7.53253	7.18734	7.84896	8.55907	7.74732	8.46106	9.12599	7.7952	0.523019	0.196095	1.14559	0.152359	-0.612104	0.654242
A_24_P165423	RBP7	NM_052960	ref|Homo sapiens retinol binding protein 7, cellular (RBP7), mRNA [NM_052960]	7.26885	6.70632	6.50932	6.93476	6.48014	6.43401	7.36146	6.27378	6.2355	7.26067	6.88349	6.21345	0.105914	0.226176	1.16973	0.545427	-0.609712	0.655328
A_23_P10506	HPGDS	NM_014485	ref|Homo sapiens hematopoietic prostaglandin D synthase (HPGDS), mRNA [NM_014485]	8.74143	7.50937	7.35192	9.37465	7.78478	7.89177	8.72081	8.05992	7.87488	9.24035	8.66596	7.99009	0.0458888	-0.382403	0.767159	0.111779	-0.606042	0.656997
A_23_P96833	SLAMF9	NM_033438	ref|Homo sapiens SLAM family member 9 (SLAMF9), transcript variant 1, mRNA [NM_033438]	10.8365	10.4515	9.6103	10.8743	10.5379	10.139	10.9418	11.2747	10.3842	11.5435	11.6284	10.8014	0.298093	-0.086376	0.941886	0.0254252	-0.601723	0.658967
A_23_P11201	GPR34	NM_001097579	ref|Homo sapiens G protein-coupled receptor 34 (GPR34), transcript variant 4, mRNA [NM_001097579]	8.12834	8.52596	7.53013	7.52515	NA	7.18371	9.24359	9.30597	8.71052	9.91149	9.83172	8.53002	0.168114	0.773913	1.7099	0.326846	-0.588128	0.665206
A_23_P103765	FCER1A	NM_002001	ref|Homo sapiens Fc fragment of IgE, high affinity I, receptor for; alpha polypeptide (FCER1A), mRNA [NM_002001]	8.92182	7.83071	8.37848	9.91111	NA	9.58571	7.77961	7.17114	7.37566	7.95897	7.72328	8.24173	0.0629579	-1.36993	0.386911	0.11537	-0.583308	0.667432
A_23_P11201	GPR34	NM_001097579	ref|Homo sapiens G protein-coupled receptor 34 (GPR34), transcript variant 4, mRNA [NM_001097579]	7.86844	7.76621	7.26479	7.24298	7.40834	6.96593	8.99074	9.00842	8.34259	9.58908	9.57339	8.14584	0.0510776	0.523231	1.43717	0.340468	-0.582645	0.667739
A_23_P116414	PLA2G16	NM_007069	ref|Homo sapiens phospholipase A2, group XVI (PLA2G16), transcript variant 1, mRNA [NM_007069]	7.35164	8.87639	9.80606	7.58162	8.23315	8.53968	7.68256	7.52948	9.50966	8.01005	8.26516	8.90776	0.326039	0.643246	1.56184	0.735106	-0.582602	0.667759
A_24_P235988	CLEC7A	NM_197947	ref|Homo sapiens C-type lectin domain family 7, member A (CLEC7A), transcript variant 1, mRNA [NM_197947]	8.58584	8.75091	8.76432	8.64702	8.34354	8.50232	7.07016	7.26558	7.77505	6.58018	7.85197	7.84427	0.280745	0.248591	1.18805	0.875363	-0.578694	0.66957
A_23_P254507	HOPX	NM_139211	ref|Homo sapiens HOP homeobox (HOPX), transcript variant 2, mRNA [NM_139211]	10.1573	8.89056	10.2072	11.0091	10.0552	10.4475	8.6043	7.12043	9.13769	9.17881	7.64294	9.25086	0.109282	-0.290247	0.817762	0.109688	-0.574515	0.671512
A_33_P3356776	GOLGA7B	NM_001010917	ref|Homo sapiens golgin A7 family, member B (GOLGA7B), mRNA [NM_001010917]	8.77539	7.32125	7.06458	8.38479	6.94179	7.9917	8.72189	7.75795	7.88922	8.88024	8.46233	7.95667	0.915662	-0.670456	0.628308	0.259361	-0.573102	0.67217
A_23_P31135	ACAT2	NM_005891	ref|Homo sapiens acetyl-CoA acetyltransferase 2 (ACAT2), mRNA [NM_005891]	NA	13.624	13.7225	14.0868	13.9889	13.7259	14.1266	NA	13.767	14.5684	14.5168	13.8795	0.494109	-0.315614	0.803509	0.341301	-0.570057	0.67359
A_23_P116414	PLA2G16	NM_007069	ref|Homo sapiens phospholipase A2, group XVI (PLA2G16), transcript variant 1, mRNA [NM_007069]	7.67468	9.15562	10.1617	7.7147	8.34022	8.75282	7.83105	7.7748	9.70663	8.33956	8.39997	9.14232	0.225528	0.815406	1.75979	0.665864	-0.56892	0.674121
A_33_P3375314	ATP9A	NM_006045	ref|Homo sapiens ATPase, class II, type 9A (ATP9A), mRNA [NM_006045]	8.27947	7.48379	7.46851	8.26919	7.4771	7.8188	9.07737	8.29622	8.06617	9.27579	8.86128	8.29161	0.450963	-0.335003	0.792783	0.107764	-0.56506	0.675927
A_23_P10506	HPGDS	NM_014485	ref|Homo sapiens hematopoietic prostaglandin D synthase (HPGDS), mRNA [NM_014485]	8.7901	7.42355	7.12115	9.37055	7.70562	7.70088	8.43771	8.04301	7.75358	9.02306	8.60655	7.91951	0.040143	-0.282077	0.822406	0.0846424	-0.563542	0.676639
A_33_P3403082	NCRNA00176	NR_027686	ref|Homo sapiens non-protein coding RNA 176 (NCRNA00176), transcript variant 1, non-coding RNA [NR_027686]	10.4329	9.51996	9.75153	9.66895	8.80109	9.47071	9.36352	10.3317	9.53923	8.93664	10.1015	10.2596	0.0623398	0.280818	1.21488	0.957881	-0.562285	0.677229
A_23_P103765	FCER1A	NM_002001	ref|Homo sapiens Fc fragment of IgE, high affinity I, receptor for; alpha polypeptide (FCER1A), mRNA [NM_002001]	8.91256	7.89112	8.43833	9.97441	8.21184	9.60359	7.83157	7.18069	7.41523	7.97314	7.83613	8.25895	0.085657	-1.16525	0.445886	0.121049	-0.557907	0.679287
A_33_P3338152	HIF3A	ENST00000457865	ens|hypoxia inducible factor 3, alpha subunit [Source:HGNC Symbol;Acc:15825] [ENST00000457865]	12.7998	12.0066	12.3158	12.2551	11.3382	11.8612	12.1793	12.9013	12.0751	11.436	12.735	12.8203	0.0122047	0.454565	1.37037	0.910917	-0.555689	0.680332
A_23_P11201	GPR34	NM_001097579	ref|Homo sapiens G protein-coupled receptor 34 (GPR34), transcript variant 4, mRNA [NM_001097579]	8.24293	8.87556	NA	7.76387	7.39129	7.37358	9.51891	9.55354	8.97809	10.0707	10.1438	8.62698	0.301247	1.16795	2.24693	0.48167	-0.551775	0.68218
A_33_P3411075	FSCN1	NM_003088	ref|Homo sapiens fascin homolog 1, actin-bundling protein (Strongylocentrotus purpuratus) (FSCN1), mRNA [NM_003088]	12.5734	12.7782	13.8534	13.1327	12.797	13.7031	11.8895	13.1686	14.5147	12.571	13.7203	14.6215	0.573758	-0.354477	0.782153	0.124151	-0.551624	0.682252
A_23_P103765	FCER1A	NM_002001	ref|Homo sapiens Fc fragment of IgE, high affinity I, receptor for; alpha polypeptide (FCER1A), mRNA [NM_002001]	8.91727	7.7542	8.39659	9.97797	8.34604	9.61667	7.78523	7.20937	7.45454	8.00538	7.94947	8.20162	0.0366544	-1.22008	0.429259	0.0825358	-0.550835	0.682625
A_33_P3339531	CHADL	NM_138481	ref|Homo sapiens chondroadherin-like (CHADL), mRNA [NM_138481]	6.76886	6.79095	6.7931	6.94793	NA	6.90427	7.03293	7.1662	7.10729	7.65571	7.68806	7.24848	0.146303	-0.135149	0.910575	0.0998205	-0.54842	0.683769
A_33_P3345614	A_33_P3345614	A_33_P3345614	Unknown	10.4799	9.69671	9.82972	9.76013	9.44071	9.91432	9.79884	10.3233	9.84512	9.79027	10.4414	10.3913	0.330584	0.0695913	1.04942	0.322629	-0.546229	0.684808
A_23_P10506	HPGDS	NM_014485	ref|Homo sapiens hematopoietic prostaglandin D synthase (HPGDS), mRNA [NM_014485]	8.90966	7.56736	7.37548	9.40376	7.87131	7.82418	8.59646	8.12023	7.89228	9.18057	8.6658	8.03449	0.0185062	-0.303951	0.810031	0.0954599	-0.545573	0.685119
A_33_P3311371	PDLIM2	NM_198042	ref|Homo sapiens PDZ and LIM domain 2 (mystique) (PDLIM2), transcript variant 3, mRNA [NM_198042]	7.53915	7.7217	7.93547	8.4269	7.38996	7.23021	8.99714	7.25172	7.26637	8.94691	6.67677	NA	0.927059	0.331742	1.25853	0.444528	-0.545476	0.685165
A_24_P313418	CCL22	NM_002990	ref|Homo sapiens chemokine (C-C motif) ligand 22 (CCL22), mRNA [NM_002990]	13.7844	13.4081	13.4792	13.942	13.6887	13.6556	13.3089	12.9864	13.2437	13.8254	13.0022	13.7889	0.0330965	-0.209435	0.864876	0.171857	-0.545211	0.685291
A_23_P141173	MPO	NM_000250	ref|Homo sapiens myeloperoxidase (MPO), nuclear gene encoding mitochondrial protein, mRNA [NM_000250]	9.65243	8.74518	9.02435	10.1022	9.7146	9.85164	7.44788	7.09924	7.2137	8.12677	7.7561	7.47727	0.0402946	-0.827295	0.563585	0.0584884	-0.542401	0.686627
A_32_P96134	DPY19L1	NM_015283	ref|Homo sapiens dpy-19-like 1 (C. elegans) (DPY19L1), mRNA [NM_015283]	7.3323	7.36684	7.63238	7.7246	8.03156	8.13076	7.16426	7.41493	7.84396	7.18387	7.95702	8.00685	0.0225912	-0.664716	0.630813	0.261362	-0.542086	0.686777
A_24_P319374	GPA33	NM_005814	ref|Homo sapiens glycoprotein A33 (transmembrane) (GPA33), mRNA [NM_005814]	7.49969	7.14425	7.0149	6.9321	6.77902	7.05796	8.34068	7.11265	7.16243	8.31049	7.70368	7.11277	0.240443	0.212151	1.15841	0.503048	-0.541251	0.687175
A_32_P52785	DAAM2	NM_015345	ref|Homo sapiens dishevelled associated activator of morphogenesis 2 (DAAM2), transcript variant 2, mRNA [NM_015345]	9.76421	8.63976	9.33516	9.66936	8.18611	9.90738	7.89579	7.82538	8.76392	8.56042	7.93041	8.43629	0.981406	-0.334203	0.793222	0.659007	-0.540495	0.687535
A_33_P3340649	KRTAP19-8	NM_001099219	ref|Homo sapiens keratin associated protein 19-8 (KRTAP19-8), mRNA [NM_001099219]	7.80085	7.96299	7.67783	7.32523	7.40419	7.81277	7.19264	8.77373	7.55277	6.9727	8.5246	8.09246	0.303969	0.396654	1.31645	0.93568	-0.539689	0.687919
A_23_P104471	DUSP13	NM_001007271	ref|Homo sapiens dual specificity phosphatase 13 (DUSP13), transcript variant 1, mRNA [NM_001007271]	12.337	11.1707	11.7508	12.2165	11.5249	12.1996	12.4885	12.1563	12.2284	13.1114	12.767	12.401	0.32561	-0.448822	0.732641	0.0870285	-0.538569	0.688453
A_33_P3228402	A_33_P3228402	A_33_P3228402	Unknown	7.24256	7.27062	8.22938	7.18399	NA	7.37638	6.61191	6.77938	7.70025	NA	6.95672	7.67723	0.456361	-0.00956828	0.99339	0.582206	-0.537589	0.688921
A_33_P3336720	HAMP	NM_021175	ref|Homo sapiens hepcidin antimicrobial peptide (HAMP), mRNA [NM_021175]	13.3076	13.4843	12.6729	13.0964	12.0828	12.7026	14.3835	14.5512	14.3637	14.9463	14.9204	14.2945	0.355332	0.605013	1.52099	0.263808	-0.536814	0.689291
A_33_P3244361	A_33_P3244361	A_33_P3244361	Unknown	11.6717	11.2623	11.2306	10.7245	11.0054	11.1118	11.1589	11.359	11.1551	11.2146	11.6957	12.0569	0.227399	0.256961	1.19496	0.225075	-0.536806	0.689295
A_23_P80626	PRRT3	NM_207351	ref|Homo sapiens proline-rich transmembrane protein 3 (PRRT3), mRNA [NM_207351]	8.81162	9.04982	9.74463	8.64503	9.19065	10.1508	8.08168	8.20521	9.14831	8.40157	9.03802	8.73992	0.523656	-0.140829	0.906998	0.562025	-0.534713	0.690296
A_23_P105562	VWF	NM_000552	ref|Homo sapiens von Willebrand factor (VWF), mRNA [NM_000552]	10.2944	9.12006	9.07218	9.52551	8.98501	9.24639	8.79646	8.7603	8.5774	9.35534	9.29302	8.2993	0.473274	-0.126331	0.916158	0.427686	-0.532719	0.691251
A_23_P11201	GPR34	NM_001097579	ref|Homo sapiens G protein-coupled receptor 34 (GPR34), transcript variant 4, mRNA [NM_001097579]	7.86309	8.19765	7.15804	7.34606	7.48123	6.8958	8.99437	9.05078	8.36631	9.67832	9.5268	8.24417	0.0630032	0.517029	1.43101	0.288539	-0.532423	0.691393
A_23_P10506	HPGDS	NM_014485	ref|Homo sapiens hematopoietic prostaglandin D synthase (HPGDS), mRNA [NM_014485]	8.90141	7.61387	7.49282	NA	7.89586	7.93904	8.78092	8.16273	7.93456	9.30003	8.69274	8.17242	0.141208	-0.303578	0.81024	0.0462624	-0.53001	0.69255
A_23_P10506	HPGDS	NM_014485	ref|Homo sapiens hematopoietic prostaglandin D synthase (HPGDS), mRNA [NM_014485]	8.99177	7.78087	7.58035	9.55992	7.74732	8.07664	8.87604	8.27091	8.04829	9.43266	8.79917	8.22885	0.211811	-0.295769	0.814638	0.0732437	-0.528251	0.693395
A_23_P103765	FCER1A	NM_002001	ref|Homo sapiens Fc fragment of IgE, high affinity I, receptor for; alpha polypeptide (FCER1A), mRNA [NM_002001]	8.51273	7.29347	7.9396	9.41729	8.25062	9.09857	7.3226	6.73574	6.99925	7.52699	7.43003	7.77187	0.00587843	-1.15897	0.447831	0.0885406	-0.527745	0.693638
A_33_P3286422	FANCA	NM_001018112	ref|Homo sapiens Fanconi anemia, complementation group A (FANCA), transcript variant 2, mRNA [NM_001018112]	7.51298	7.17428	6.85981	7.12667	6.77594	6.62935	7.50261	7.10316	6.87121	7.63076	7.86898	6.60103	0.0245921	0.398348	1.318	0.561941	-0.527599	0.693708
A_33_P3246244	THC2680609	THC2680609	Unknown	8.10203	7.31814	6.6194	7.79292	7.32659	6.52751	7.86685	6.82924	6.66154	7.55823	7.15405	NA	0.297436	-0.00844869	0.994161	0.983731	-0.526897	0.694046
A_23_P12554	PKD2L1	NM_016112	ref|Homo sapiens polycystic kidney disease 2-like 1 (PKD2L1), mRNA [NM_016112]	9.84802	9.34667	9.08492	10.1382	8.35266	9.09039	11.6518	10.5703	10.629	11.7046	11.1553	10.7221	0.610611	0.256275	1.19439	0.290445	-0.526274	0.694346
A_33_P3229390	A_33_P3229390	A_33_P3229390	Unknown	11.4536	11.093	10.9361	10.8484	10.4896	11.1011	10.7141	10.9235	10.8658	11.3486	11.392	11.9493	0.307733	0.244615	1.18478	0.0580553	-0.526154	0.694403
A_24_P152649	LOC644189	NR_033748	ref|Homo sapiens acyl-CoA thioesterase 4 pseudogene (LOC644189), non-coding RNA [NR_033748]	10.7305	9.92661	9.94876	10.4808	9.64243	9.94403	12.3236	11.483	11.4671	12.1696	12.009	11.3359	0.178045	0.00473391	1.00329	0.753311	-0.52602	0.694468
A_33_P3273399	A_33_P3273399	A_33_P3273399	Unknown	9.18132	8.77685	9.32198	9.22558	7.96009	9.09502	9.52909	8.96442	8.87025	9.24591	9.49004	9.50531	0.320217	0.0863046	1.06165	0.418768	-0.525618	0.694661
A_23_P436284	OSTBETA	NM_178859	ref|Homo sapiens organic solute transporter beta (OSTBETA), mRNA [NM_178859]	8.09217	8.04155	9.20954	8.47359	8.74528	9.16292	9.37813	9.12344	9.65305	10.6532	9.90165	9.8167	0.252187	-0.653115	0.635906	0.148256	-0.523518	0.695673
A_23_P11201	GPR34	NM_001097579	ref|Homo sapiens G protein-coupled receptor 34 (GPR34), transcript variant 4, mRNA [NM_001097579]	8.31245	8.76967	7.57101	7.77377	7.31855	7.43409	9.53477	9.53878	8.99467	10.0558	10.1323	8.63345	0.209828	0.878366	1.83829	0.499179	-0.521078	0.696851
A_33_P3275835	TOR2A	NM_001134430	ref|Homo sapiens torsin family 2, member A (TOR2A), transcript variant 3, mRNA [NM_001134430]	13.1536	12.5208	12.5853	12.4463	12.1722	12.4165	12.402	13.2033	12.5442	12.2056	13.065	13.108	0.123132	0.168818	1.12414	0.784196	-0.520785	0.696992
A_33_P3316878	CHPF	NM_024536	ref|Homo sapiens chondroitin polymerizing factor (CHPF), transcript variant 1, mRNA [NM_024536]	11.223	10.716	10.5675	11.1962	10.8113	11.2157	11.2315	11.6924	11.2917	11.8917	11.8124	11.6453	0.368893	-0.480263	0.716847	0.136903	-0.520739	0.697015
A_23_P200741	DPT	NM_001937	ref|Homo sapiens dermatopontin (DPT), mRNA [NM_001937]	9.29104	8.04966	8.28579	8.62599	6.93499	8.74508	8.38254	8.90033	8.16886	9.06125	8.89816	8.7006	0.446307	-0.340196	0.789934	0.190914	-0.515619	0.699493
A_23_P116414	PLA2G16	NM_007069	ref|Homo sapiens phospholipase A2, group XVI (PLA2G16), transcript variant 1, mRNA [NM_007069]	7.73359	9.35147	10.3888	7.95566	8.44645	9.05533	8.20929	7.92061	10.0129	8.38586	8.72253	9.31771	0.284379	0.905026	1.87258	0.847943	-0.513241	0.700647
A_32_P52018	PHACTR1	NM_030948	ref|Homo sapiens phosphatase and actin regulator 1 (PHACTR1), transcript variant 1, mRNA [NM_030948]	9.03079	8.52415	7.93582	8.82976	7.98708	7.6032	9.95177	8.80132	8.83921	9.83006	9.34885	8.59219	0.067519	0.537072	1.45102	0.831568	-0.509639	0.702398
A_23_P362183	ANKS6	NM_173551	ref|Homo sapiens ankyrin repeat and sterile alpha motif domain containing 6 (ANKS6), mRNA [NM_173551]	10.4442	9.99629	10.0793	10.3015	9.41749	10.1503	10.4614	9.96957	10.1589	10.8702	10.668	9.69072	0.37435	-0.0709549	0.952008	0.605333	-0.509155	0.702634
A_33_P3261298	SLC6A7	NM_014228	ref|Homo sapiens solute carrier family 6 (neurotransmitter transporter, L-proline), member 7 (SLC6A7), mRNA [NM_014228]	11.9406	10.2552	10.2525	12.1961	10.2132	11.1361	10.6415	9.73095	9.30437	11.206	10.24	9.39234	0.31204	-0.880903	0.543028	0.123628	-0.509043	0.702688
A_23_P215900	SCARA3	NM_016240	ref|Homo sapiens scavenger receptor class A, member 3 (SCARA3), transcript variant 1, mRNA [NM_016240]	9.65731	8.32908	8.75388	8.8304	7.64612	9.14354	8.86934	9.37242	8.94974	9.45877	8.82955	9.56076	0.433209	-0.0765183	0.948344	0.623248	-0.509035	0.702693
A_24_P96234	QTRT1	NM_031209	ref|Homo sapiens queuine tRNA-ribosyltransferase 1 (QTRT1), mRNA [NM_031209]	NA	6.82057	6.73342	7.01022	6.35884	6.23139	7.51562	6.24162	6.26192	7.47789	NA	6.06051	0.0266042	0.418156	1.33622	0.382084	-0.507278	0.703549
A_23_P146885	UTS2R	NM_018949	ref|Homo sapiens urotensin 2 receptor (UTS2R), mRNA [NM_018949]	14.552	13.6252	14.1947	13.8361	15.0272	13.8062	13.7057	14.0414	14.0093	14.5139	13.4894	14.5423	0.893996	0.358574	1.28216	0.591114	-0.504641	0.704836
A_33_P3251073	TMEM52	NM_178545	ref|Homo sapiens transmembrane protein 52 (TMEM52), mRNA [NM_178545]	10.1689	9.20355	9.42207	9.81898	9.90225	9.3411	10.2003	9.56533	9.23257	10.5105	10.0697	8.84829	0.803143	-0.39691	0.759483	0.648087	-0.504342	0.704982
A_33_P3272823	MAG	NM_002361	ref|Homo sapiens myelin associated glycoprotein (MAG), transcript variant 1, mRNA [NM_002361]	8.90742	8.22744	8.51095	8.88583	7.98447	9.03772	8.11638	8.65462	8.58207	9.02629	9.17774	9.08524	0.739211	-0.374881	0.771169	0.0395894	-0.503174	0.705553
A_24_P42136	KRT18	NM_000224	ref|Homo sapiens keratin 18 (KRT18), transcript variant 1, mRNA [NM_000224]	6.1825	NA	6.70355	6.15369	NA	6.91162	6.46133	6.31842	6.84225	6.96355	6.55047	7.10541	0.587592	-0.0896308	0.939763	0.0600224	-0.502224	0.706018
A_23_P96285	REEP1	NM_022912	ref|Homo sapiens receptor accessory protein 1 (REEP1), nuclear gene encoding mitochondrial protein, transcript variant 2, mRNA [NM_022912]	8.43862	7.69022	7.24346	8.90059	8.39178	7.91562	8.25598	8.31145	7.8065	8.82432	8.7579	7.87273	0.0148629	-0.701556	0.614909	0.140027	-0.501913	0.70617
A_23_P215669	POLR2J2	NM_032959	ref|Homo sapiens polymerase (RNA) II (DNA directed) polypeptide J2 (POLR2J2), mRNA [NM_032959]	NA	10.4834	10.4388	10.0107	10.5483	10.285	10.5018	NA	10.2882	10.8389	10.8939	11.207	0.754334	0.176124	1.12984	0.276109	-0.498909	0.707641
A_33_P3311267	KRTAP19-2	NM_181608	ref|Homo sapiens keratin associated protein 19-2 (KRTAP19-2), mRNA [NM_181608]	8.72043	9.19006	8.29748	8.0915	9.53211	7.68339	7.72111	9.41563	8.04001	7.7881	8.7475	8.53859	0.448504	0.628929	1.54642	0.929195	-0.498578	0.707804
A_23_P42288	C6orf27	NM_025258	ref|Homo sapiens chromosome 6 open reading frame 27 (C6orf27), mRNA [NM_025258]	10.735	9.68953	9.69475	10.2392	9.40859	10.065	9.74464	10.3735	9.61547	9.498	10.5363	10.2431	0.654729	-0.370284	0.77363	0.547393	-0.498482	0.707851
A_32_P489130	BRWD3	NM_153252	ref|Homo sapiens bromodomain and WD repeat domain containing 3 (BRWD3), mRNA [NM_153252]	6.36612	7.55362	6.72169	6.262	6.39822	6.52964	6.39209	6.46014	6.52221	NA	7.5188	6.39806	0.287282	0.323471	1.25134	0.57432	-0.498292	0.707944
A_33_P3287661	LOC100130430	AK126997	gb|Homo sapiens cDNA FLJ45052 fis, clone BRAWH3022542. [AK126997]	13.398	12.7022	13.0586	12.8851	13.8496	12.1956	12.1344	13.3104	12.7873	13.2844	12.2519	13.5032	0.91347	0.173486	1.12778	0.728853	-0.497146	0.708507
A_23_P10182	ACOX2	NM_003500	ref|Homo sapiens acyl-CoA oxidase 2, branched chain (ACOX2), mRNA [NM_003500]	8.91887	8.34262	8.43465	8.60145	8.52839	8.4337	7.30641	8.06943	8.01797	NA	8.85749	8.17036	0.791841	-0.0937453	0.937087	0.378392	-0.495958	0.70909
A_33_P3381292	A_33_P3381292	A_33_P3381292	Unknown	11.4512	10.8202	11.0173	11.0642	10.7232	10.6827	11.1079	11.4138	10.987	10.5386	11.6802	11.6015	0.092352	0.294063	1.22609	0.795293	-0.493651	0.710226
A_23_P11843	LRRN2	NM_201630	ref|Homo sapiens leucine rich repeat neuronal 2 (LRRN2), transcript variant 2, mRNA [NM_201630]	9.00526	8.31021	8.23778	NA	7.89451	8.40699	8.27774	8.9196	8.32116	7.76026	8.9769	8.81371	0.746093	0.159458	1.11687	0.973932	-0.492547	0.710769
A_24_P831309	C1orf229	NM_207401	ref|Homo sapiens chromosome 1 open reading frame 229 (C1orf229), mRNA [NM_207401]	10.8335	10.358	10.2111	10.2149	9.98996	10.2071	10.0059	11.0034	10.2176	9.87244	11.2011	10.7044	0.205449	0.150871	1.11024	0.413131	-0.486792	0.71361
A_23_P43846	FABP6	NM_001040442	ref|Homo sapiens fatty acid binding protein 6, ileal (FABP6), transcript variant 1, mRNA [NM_001040442]	7.47179	6.29625	6.31436	8.03349	6.47387	6.77959	8.12014	7.091	6.98571	8.46224	7.57777	7.04085	0.0735577	-0.465233	0.724354	0.145813	-0.486769	0.713622
A_23_P31755	CRH	NM_000756	ref|Homo sapiens corticotropin releasing hormone (CRH), mRNA [NM_000756]	10.4124	11.2239	9.92615	9.53656	10.7698	10.1104	6.73571	7.87	6.74154	NA	7.63921	6.81665	0.340936	0.30199	1.23284	0.700295	-0.486388	0.71381
A_24_P270033	MPZL3	ENST00000278949	ens|myelin protein zero-like 3 [Source:HGNC Symbol;Acc:27279] [ENST00000278949]	9.9821	9.34968	9.47361	9.80766	9.53053	9.74956	9.39869	9.18927	9.2423	9.72838	10.0178	9.16643	0.563209	-0.27595	0.825906	0.301748	-0.48608	0.713962
A_33_P3234202	DNASE1L3	NM_004944	ref|Homo sapiens deoxyribonuclease I-like 3 (DNASE1L3), mRNA [NM_004944]	11.1193	11.1164	12.322	12.0086	11.2794	12.7597	9.69801	10.5544	11.9115	10.7207	11.0391	12.3165	0.143588	-0.889287	0.539881	0.081439	-0.484762	0.714615
A_23_P75800	RAB3IL1	NM_013401	ref|Homo sapiens RAB3A interacting protein (rabin3)-like 1 (RAB3IL1), mRNA [NM_013401]	6.98886	6.86851	6.45324	7.30278	7.25105	6.82808	7.67289	7.69244	7.23019	8.24662	8.15339	7.55861	0.00367267	-0.382538	0.767087	0.0234887	-0.480497	0.716731
A_23_P11201	GPR34	NM_001097579	ref|Homo sapiens G protein-coupled receptor 34 (GPR34), transcript variant 4, mRNA [NM_001097579]	8.15664	8.58924	7.56349	7.62327	7.49071	7.28689	9.38569	9.43026	8.8282	9.86937	9.86616	8.49757	0.119983	0.665926	1.58659	0.534369	-0.480473	0.716743
A_23_P56559	DHRS9	NM_005771	ref|Homo sapiens dehydrogenase/reductase (SDR family) member 9 (DHRS9), transcript variant 1, mRNA [NM_005771]	10.3589	10.2579	10.5321	10.5758	11.4606	11.0329	11.3596	10.4669	10.9533	12.1179	11.4303	11.0069	0.160501	-0.674009	0.626762	0.164782	-0.476973	0.718484
A_33_P3263651	SEMA6B	NM_032108	ref|Homo sapiens sema domain, transmembrane domain (TM), and cytoplasmic domain, (semaphorin) 6B (SEMA6B), mRNA [NM_032108]	6.98733	6.74816	6.73853	6.42842	NA	6.4743	6.6571	6.68011	6.41861	6.67621	7.59107	NA	0.218852	0.296801	1.22842	0.486646	-0.476541	0.718699
A_23_P371824	TUFT1	NM_020127	ref|Homo sapiens tuftelin 1 (TUFT1), transcript variant 1, mRNA [NM_020127]	10.3434	9.2175	9.63668	10.8758	9.84396	10.2533	10.5645	9.37481	9.83396	10.9014	10.3095	9.78298	0.00253405	-0.616635	0.65219	0.291638	-0.475516	0.71921
A_23_P106389	SEMA7A	NM_003612	ref|Homo sapiens semaphorin 7A, GPI membrane anchor (John Milton Hagen blood group) (SEMA7A), transcript variant 1, mRNA [NM_003612]	9.6974	8.913	9.08628	9.59812	9.69006	9.8626	9.5232	9.46118	9.5667	9.99821	10.0031	9.57582	0.238792	-0.60378	0.658027	0.178028	-0.475004	0.719465
A_24_P350228	SLC22A23	NM_021945	ref|Homo sapiens solute carrier family 22, member 23 (SLC22A23), transcript variant 2, mRNA [NM_021945]	10.3965	9.61333	9.67376	9.70031	9.50386	9.85353	9.06773	10.0849	9.44116	9.16513	9.91528	10.2211	0.503163	-0.0265487	0.981766	0.491813	-0.474111	0.71991
A_23_P11201	GPR34	NM_001097579	ref|Homo sapiens G protein-coupled receptor 34 (GPR34), transcript variant 4, mRNA [NM_001097579]	8.27613	8.65609	7.5308	7.69493	7.62013	7.35918	9.42446	9.69026	8.84714	10.0632	9.89801	8.62106	0.139508	0.655999	1.57571	0.494581	-0.473548	0.720192
A_23_P106389	SEMA7A	NM_003612	ref|Homo sapiens semaphorin 7A, GPI membrane anchor (John Milton Hagen blood group) (SEMA7A), transcript variant 1, mRNA [NM_003612]	NA	8.88204	9.09627	9.63152	9.66745	9.56717	9.32761	9.36959	9.4933	9.84104	9.914	9.46991	0.156166	-0.642371	0.640659	0.202288	-0.471448	0.721241
A_24_P212539	GALM	NM_138801	ref|Homo sapiens galactose mutarotase (aldose 1-epimerase) (GALM), mRNA [NM_138801]	10.2425	10.1679	10.2674	10.4596	10.1816	10.3049	10.5827	10.601	11.2474	11.0691	10.1542	11.1043	0.298261	-0.0623902	0.957676	0.911698	-0.468156	0.722888
A_24_P385134	SCD5	NM_001037582	ref|Homo sapiens stearoyl-CoA desaturase 5 (SCD5), transcript variant 1, mRNA [NM_001037582]	6.59059	7.54684	8.33575	6.96856	7.82366	8.22124	NA	6.26607	NA	6.28217	6.73324	6.94293	0.353241	-0.27682	0.825408	#DIV/0!	-0.467163	0.723386
A_33_P3308862	FAM22A	NM_001099338	ref|Homo sapiens family with sequence similarity 22, member A (FAM22A), mRNA [NM_001099338]	6.54958	NA	6.29056	6.46645	6.22565	6.31695	6.32652	6.58581	6.5111	6.42099	7.10324	6.9776	0.695723	0.103118	1.07409	0.114412	-0.466504	0.723716
A_23_P116414	PLA2G16	NM_007069	ref|Homo sapiens phospholipase A2, group XVI (PLA2G16), transcript variant 1, mRNA [NM_007069]	7.85297	9.16785	10.299	7.68473	8.37127	8.85174	7.96361	7.90606	9.7843	8.4274	8.4075	9.27317	0.161354	0.79658	1.73698	0.692687	-0.463786	0.725081
A_23_P93988	ARHGEF5	NM_005435	ref|Homo sapiens Rho guanine nucleotide exchange factor (GEF) 5 (ARHGEF5), mRNA [NM_005435]	7.57687	6.53509	6.69831	7.5865	6.44324	7.03342	8.51836	6.85014	6.85252	8.63717	7.31613	7.0997	0.579959	-0.335108	0.792725	0.111631	-0.463603	0.725173
A_23_P68601	CST7	NM_003650	ref|Homo sapiens cystatin F (leukocystatin) (CST7), mRNA [NM_003650]	6.50437	7.36233	NA	6.9216	6.89398	6.98873	6.37424	6.81606	6.59052	6.30869	7.16368	7.0538	0.963285	0.0117556	1.00818	0.261744	-0.463274	0.725338
A_23_P104651	CDCA5	NM_080668	ref|Homo sapiens cell division cycle associated 5 (CDCA5), mRNA [NM_080668]	7.88353	7.05938	7.07806	7.09216	NA	7.04095	8.1869	10.2916	9.12248	7.84402	10.1674	9.58337	0.470165	0.0115062	1.00801	0.993868	-0.460888	0.726539
A_32_P210642	EGFL7	NM_201446	ref|Homo sapiens EGF-like-domain, multiple 7 (EGFL7), transcript variant 2, mRNA [NM_201446]	NA	9.30631	9.16789	10.6058	9.47803	9.92131	10.6928	NA	9.61254	11.0399	10.6132	9.76748	0.357339	-0.684211	0.622346	0.232728	-0.46047	0.72675
A_23_P22499	GNL3L	NM_019067	ref|Homo sapiens guanine nucleotide binding protein-like 3 (nucleolar)-like (GNL3L), transcript variant 2, mRNA [NM_019067]	9.80434	8.79504	9.17166	9.49619	9.35252	8.90084	9.98207	9.44212	9.33329	9.90105	9.91449	9.19532	0.982073	-0.180858	0.882178	0.706672	-0.45893	0.727526
A_23_P104471	DUSP13	NM_001007271	ref|Homo sapiens dual specificity phosphatase 13 (DUSP13), transcript variant 1, mRNA [NM_001007271]	12.3897	11.27	11.7578	12.3401	11.5111	12.2562	12.5212	12.1952	12.3109	13.1401	12.7693	12.4799	0.283541	-0.49845	0.707867	0.0866386	-0.458346	0.72782
A_23_P103765	FCER1A	NM_002001	ref|Homo sapiens Fc fragment of IgE, high affinity I, receptor for; alpha polypeptide (FCER1A), mRNA [NM_002001]	8.65162	7.39954	8.04676	9.52125	8.22422	9.16824	7.50478	6.89945	7.14254	7.60042	7.52188	7.90671	0.00954459	-1.12148	0.459621	0.135766	-0.457877	0.728057
A_33_P3422712	A_33_P3422712	A_33_P3422712	Unknown	9.64281	9.98121	9.37901	9.22705	9.6985	9.02455	9.00668	10.0254	9.03718	8.61704	9.7365	9.49506	0.0117889	0.415759	1.334	0.808988	-0.457872	0.72806
A_23_P405282	MGC45922	NR_038359	ref|Homo sapiens hypothetical LOC284365 (MGC45922), non-coding RNA [NR_038359]	11.8932	11.373	11.3702	11.3393	11.3353	11.1206	11.1305	11.9847	11.4076	11.0309	11.8686	11.8652	0.202121	0.0376957	1.02647	0.71071	-0.457531	0.728232
A_23_P39223	ZNF2	NM_021088	ref|Homo sapiens zinc finger protein 2 (ZNF2), transcript variant 1, mRNA [NM_021088]	10.6332	10.437	10.2898	9.86368	10.2274	10.1643	10.3115	10.4494	10.4126	10.3826	10.8691	11.131	0.210048	0.272784	1.20814	0.163923	-0.456507	0.728749
A_33_P3229177	POLE4	NM_019896	ref|Homo sapiens polymerase (DNA-directed), epsilon 4 (p12 subunit) (POLE4), mRNA [NM_019896]	10.9758	11.3221	12.0432	11.344	11.5618	12.4596	11.7813	11.5788	12.3002	12.2376	11.7415	12.2416	0.0230285	-0.239731	0.846903	0.337011	-0.456254	0.728876
A_33_P3382887	A_33_P3382887	A_33_P3382887	Unknown	9.47438	9.67637	9.10254	8.72949	9.3512	7.89408	7.98101	9.94716	8.62434	7.71539	9.14912	9.0804	0.0967145	0.744888	1.67584	0.633347	-0.456058	0.728976
A_24_P384397	RAVER1	NM_133452	ref|Homo sapiens ribonucleoprotein, PTB-binding 1 (RAVER1), mRNA [NM_133452]	12.6133	11.6043	11.783	11.9638	11.6608	11.6241	11.6523	12.3404	11.7987	11.7699	12.2547	12.4405	0.353038	0.12226	1.08844	0.408925	-0.455937	0.729037
A_23_P122937	ELMO1	NM_014800	ref|Homo sapiens engulfment and cell motility 1 (ELMO1), transcript variant 1, mRNA [NM_014800]	8.55734	8.54916	8.67832	8.34416	8.39138	8.81666	7.9208	8.04706	8.18991	8.50291	8.53835	8.16932	0.551023	0.165959	1.12191	0.202309	-0.455849	0.729081
A_23_P10506	HPGDS	NM_014485	ref|Homo sapiens hematopoietic prostaglandin D synthase (HPGDS), mRNA [NM_014485]	8.92242	7.69889	7.59451	9.32412	7.9205	7.85818	8.81193	8.27258	7.82545	9.25028	8.72796	8.103	0.0322172	-0.221613	0.857606	0.0204142	-0.455381	0.729318
A_33_P3215929	PRR5	NM_015366	ref|Homo sapiens proline rich 5 (renal) (PRR5), transcript variant 2, mRNA [NM_015366]	6.4447	6.47934	6.34431	6.63003	6.46196	6.1497	7.59894	6.39235	6.66534	7.94701	NA	6.29208	0.942842	-0.0172628	0.988106	0.977784	-0.454208	0.729911
A_33_P3415698	TMIGD2	NM_144615	ref|Homo sapiens transmembrane and immunoglobulin domain containing 2 (TMIGD2), transcript variant 1, mRNA [NM_144615]	8.476	7.86636	7.73644	7.7121	7.82466	7.82215	7.45713	8.31858	7.7022	7.24232	8.28861	8.15506	0.460101	0.0442083	1.03112	0.760734	-0.452862	0.730592
A_23_P394986	CREG2	NM_153836	ref|Homo sapiens cellular repressor of E1A-stimulated genes 2 (CREG2), mRNA [NM_153836]	8.24507	7.80718	7.08595	7.86929	6.60325	7.31353	7.35266	6.57448	6.38835	7.17014	7.02247	6.20623	0.390867	0.493655	1.40801	0.906893	-0.447992	0.733062
A_23_P164927	SYNGR4	NM_012451	ref|Homo sapiens synaptogyrin 4 (SYNGR4), mRNA [NM_012451]	9.87272	9.14114	9.12679	8.89297	8.5067	8.84361	8.68454	9.65971	9.13222	8.5506	9.66024	9.57991	0.0879562	0.297531	1.22904	0.611711	-0.447694	0.733214
A_24_P88079	MUC6	NM_005961	ref|Homo sapiens mucin 6, oligomeric mucus/gel-forming (MUC6), mRNA [NM_005961]	9.04421	8.46873	8.68602	8.6149	7.40349	8.18402	8.3335	8.97115	8.51888	8.96625	8.48081	9.01802	0.0803473	0.502001	1.41618	0.607369	-0.447363	0.733382
A_23_P116414	PLA2G16	NM_007069	ref|Homo sapiens phospholipase A2, group XVI (PLA2G16), transcript variant 1, mRNA [NM_007069]	7.78413	9.18142	10.1164	7.72963	8.41812	8.72362	8.02174	7.85962	9.80765	8.32557	8.46834	9.21694	0.196882	0.763301	1.69737	0.793763	-0.446595	0.733773
A_33_P3292130	THC2566648	THC2566648	tc|Q2JG47_FRASC (Q2JG47) Methyltransferase type 11, partial (6%) [THC2566648]	13.9841	13.4524	13.6859	13.5657	13.2076	13.1107	13.4894	13.8942	13.5117	12.9045	13.9573	14.1573	0.0494526	0.47831	1.39311	0.918196	-0.445543	0.734308
A_33_P3408244	SPRNP1	NR_033789	ref|Homo sapiens shadow of prion protein homolog (zebrafish) pseudogene 1 (SPRNP1), non-coding RNA [NR_033789]	12.0378	12.5953	12.6111	11.3237	12.5971	12.4794	11.4132	NA	12.2012	11.1974	12.2505	12.4223	0.328951	0.1159	1.08365	0.992216	-0.443295	0.735453
A_23_P71889	ODF2	NM_153437	ref|Homo sapiens outer dense fiber of sperm tails 2 (ODF2), transcript variant 6, mRNA [NM_153437]	10.1358	9.91811	9.33782	10.672	9.83163	9.88663	9.05239	7.83251	8.07773	9.55815	8.5201	7.76326	0.253365	0.0314871	1.02207	0.442186	-0.442364	0.735927
A_33_P3404706	SPN	NM_001030288	ref|Homo sapiens sialophorin (SPN), transcript variant 1, mRNA [NM_001030288]	11.1915	11.1476	10.5311	11.0823	11.0805	10.2363	10.1225	9.76569	9.40117	10.208	10.5238	9.57688	0.1538	0.0671301	1.04763	0.248286	-0.442282	0.735969
A_33_P3266614	A_33_P3266614	A_33_P3266614	Unknown	9.65128	8.76437	9.21183	9.10295	8.66638	9.33547	8.75796	9.40976	9.09275	8.78803	9.53297	9.61264	0.47112	0.108874	1.07839	0.273736	-0.440213	0.737026
A_23_P61180	PLCXD1	NM_018390	ref|Homo sapiens phosphatidylinositol-specific phospholipase C, X domain containing 1 (PLCXD1), transcript variant 1, mRNA [NM_018390]	9.49581	9.35871	8.819	9.09178	9.94583	9.19365	9.73519	10.6713	9.83549	10.2734	10.8817	9.88538	0.600073	0.165058	1.12121	0.205175	-0.437947	0.738184
A_33_P3405114	ENHO	NM_198573	ref|Homo sapiens energy homeostasis associated (ENHO), mRNA [NM_198573]	9.35615	9.35997	10.3972	9.49727	9.79951	10.4818	9.38033	9.1844	9.98144	10.0536	9.7325	9.81589	0.181664	-0.43954	0.73737	0.310282	-0.435555	0.739409
A_33_P3397443	PKMYT1	NM_182687	ref|Homo sapiens protein kinase, membrane associated tyrosine/threonine 1 (PKMYT1), transcript variant 2, mRNA [NM_182687]	9.45804	8.75912	8.95909	8.96769	8.69599	8.93047	9.73856	11.265	10.4536	9.41613	11.3287	10.888	0.321372	0.0286205	1.02004	0.81383	-0.434423	0.73999
A_24_P155502	INHBC	NM_005538	ref|Homo sapiens inhibin, beta C (INHBC), mRNA [NM_005538]	7.9987	6.90103	7.8625	7.90592	6.38363	7.46287	7.4474	7.83858	7.66679	8.23213	7.30309	8.10097	0.117063	0.399633	1.31917	0.622254	-0.43418	0.740114
A_33_P3220723	KIAA0922	NM_015196	ref|Homo sapiens KIAA0922 (KIAA0922), transcript variant 2, mRNA [NM_015196]	6.77066	7.49724	7.76993	6.6739	6.91343	7.84474	6.35216	7.4363	8.19517	6.38478	7.87039	8.13039	0.413681	0.583805	1.4988	0.472733	-0.434088	0.740162
A_33_P3250750	CU677518	CU677518	gb|Synthetic construct Homo sapiens gateway clone IMAGE:100018551 3' read RAB35 mRNA. [CU677518]	8.66062	9.24894	8.59316	8.55482	8.11577	8.12657	8.14456	9.19807	8.18855	7.68513	9.10275	8.61985	0.199447	0.534048	1.44799	0.888156	-0.431295	0.741596
A_33_P3342633	DHRS12	NM_001031719	ref|Homo sapiens dehydrogenase/reductase (SDR family) member 12 (DHRS12), transcript variant 1, mRNA [NM_001031719]	7.37597	6.58275	6.60903	7.30117	6.96613	6.64151	7.53798	7.2195	6.93977	7.65129	7.65025	6.69393	0.497614	-0.357096	0.780734	0.661559	-0.430757	0.741873
A_23_P160159	SLC2A5	NM_003039	ref|Homo sapiens solute carrier family 2 (facilitated glucose/fructose transporter), member 5 (SLC2A5), transcript variant 1, mRNA [NM_003039]	9.63974	8.08371	9.20054	9.52368	8.07199	9.56187	10.9997	9.32512	10.2859	10.8589	10.0384	10.7157	0.644879	-0.323139	0.799329	0.314812	-0.429738	0.742397
A_24_P152468	LOC100134663	XM_001718823	ref|PREDICTED: Homo sapiens hypothetical protein LOC100134663 (LOC100134663), partial mRNA [XM_001718823]	11.1761	10.9501	11.0019	10.7504	10.2941	10.6548	10.9465	11.384	10.5702	10.4938	11.3744	11.4677	0.0358463	0.3471	1.272	0.750103	-0.427876	0.743355
A_33_P3271051	CYTH3	NM_004227	ref|Homo sapiens cytohesin 3 (CYTH3), mRNA [NM_004227]	10.2164	9.67366	9.42033	9.56694	9.61165	9.10271	10.3953	10.1605	9.90085	10.5879	10.675	9.56546	0.181202	0.106721	1.07678	0.666637	-0.427384	0.743609
A_33_P3402565	DSP	NM_004415	ref|Homo sapiens desmoplakin (DSP), transcript variant 1, mRNA [NM_004415]	NA	6.33218	7.35508	6.29585	6.20254	7.06819	7.55103	7.51388	8.48612	7.97836	7.21284	8.51885	0.229819	0.547782	1.46184	0.824715	-0.427334	0.743635
A_33_P3247095	ENST00000447610	ENST00000447610	Unknown	7.9336	7.57313	7.50849	7.22334	6.97788	NA	7.45798	7.73329	7.27986	7.05048	7.88518	7.99115	0.0559433	0.472515	1.38753	0.684429	-0.427199	0.743704
A_23_P167599	FAM134B	NM_001034850	ref|Homo sapiens family with sequence similarity 134, member B (FAM134B), transcript variant 1, mRNA [NM_001034850]	8.49397	7.80288	7.04513	7.94159	7.05113	7.00561	9.86583	8.67762	8.08444	9.70602	9.10097	8.0046	0.169169	0.751757	1.68384	0.769199	-0.423344	0.745694
A_23_P104471	DUSP13	NM_001007271	ref|Homo sapiens dual specificity phosphatase 13 (DUSP13), transcript variant 1, mRNA [NM_001007271]	12.8729	11.9323	12.4459	12.9877	11.3049	12.7759	13.0681	12.7405	12.947	13.5841	13.37	12.9897	0.853266	-0.330091	0.795486	0.158362	-0.422993	0.745875
A_24_P142743	CNN2	NM_004368	ref|Homo sapiens calponin 2 (CNN2), transcript variant 1, mRNA [NM_004368]	11.564	10.382	11.282	11.6648	10.9379	11.9282	10.1936	9.88313	10.4384	10.6123	10.6156	10.736	0.123654	-0.382782	0.766957	0.065038	-0.421961	0.746409
A_23_P10506	HPGDS	NM_014485	ref|Homo sapiens hematopoietic prostaglandin D synthase (HPGDS), mRNA [NM_014485]	9.17617	7.71124	7.66858	9.45135	7.78864	8.16637	8.92012	8.40757	8.0186	9.60845	8.82922	8.35829	0.144711	-0.455126	0.729446	0.0443076	-0.421654	0.746568
A_32_P26376	POGLUT1	NM_152305	ref|Homo sapiens protein O-glucosyltransferase 1 (POGLUT1), transcript variant 1, mRNA [NM_152305]	9.42906	9.50647	9.95009	9.34116	NA	9.99376	9.25344	9.44079	10.5876	8.63911	9.8608	10.5979	0.793619	-0.160992	0.89441	0.857287	-0.42001	0.74742
A_33_P3454968	LOC645553	BC062328	gb|Homo sapiens cDNA clone IMAGE:5478640, partial cds. [BC062328]	14.1253	13.5339	13.808	13.5914	13.1508	13.4643	13.666	14.1145	13.7761	13.2154	14.1955	14.3309	0.0184943	0.343723	1.26903	0.851366	-0.419431	0.74772
A_23_P330070	TFPI	NM_001032281	ref|Homo sapiens tissue factor pathway inhibitor (lipoprotein-associated coagulation inhibitor) (TFPI), transcript variant 2, mRNA [NM_001032281]	8.45307	7.80196	7.23207	8.42306	7.98263	7.55944	8.97958	7.7308	7.52361	8.4103	8.14916	7.51058	0.264254	-0.180671	0.882293	0.866028	-0.418356	0.748277
A_33_P3288329	SORBS1	NM_001034954	ref|Homo sapiens sorbin and SH3 domain containing 1 (SORBS1), transcript variant 3, mRNA [NM_001034954]	6.94149	NA	6.5629	6.99028	6.54014	7.31176	6.95625	6.45787	6.56121	7.54636	6.97939	6.8645	0.458581	-0.238083	0.847871	0.0320077	-0.418185	0.748366
A_33_P3870056	LOC283335	NR_033854	ref|Homo sapiens hypothetical LOC283335 (LOC283335), non-coding RNA [NR_033854]	8.81175	8.40838	8.44716	8.04965	8.33586	8.23642	8.53525	8.16761	8.31911	8.50069	8.73704	9.07687	0.239888	0.210746	1.15729	0.213176	-0.417932	0.748497
A_23_P104651	CDCA5	NM_080668	ref|Homo sapiens cell division cycle associated 5 (CDCA5), mRNA [NM_080668]	7.95447	7.2011	7.12429	7.19191	6.89123	7.25114	8.34439	10.5335	9.26316	7.82732	10.3491	9.68012	0.344492	0.00918639	1.00639	0.761684	-0.41696	0.749001
A_24_P159702	LMAN1	NM_005570	ref|Homo sapiens lectin, mannose-binding, 1 (LMAN1), mRNA [NM_005570]	6.73173	6.59378	6.67414	6.3934	NA	6.73507	6.53519	6.80565	6.66195	NA	7.40324	6.75055	0.613432	0.109908	1.07916	0.406295	-0.414943	0.750049
A_23_P132139	C21orf58	NM_058180	ref|Homo sapiens chromosome 21 open reading frame 58 (C21orf58), mRNA [NM_058180]	10.0243	9.53472	9.56178	9.3156	9.19037	9.24988	9.2755	10.3125	9.37617	8.94037	10.1136	9.78967	0.0700455	0.311902	1.24134	0.877517	-0.413497	0.750801
A_23_P106389	SEMA7A	NM_003612	ref|Homo sapiens semaphorin 7A, GPI membrane anchor (John Milton Hagen blood group) (SEMA7A), transcript variant 1, mRNA [NM_003612]	9.60346	8.79721	NA	9.53317	9.67993	9.57175	9.32788	9.39207	9.50735	9.83572	9.80513	9.54608	0.550583	-0.371418	0.773022	0.155108	-0.41306	0.751028
A_23_P50389	NAT14	NM_020378	ref|Homo sapiens N-acetyltransferase 14 (GCN5-related, putative) (NAT14), mRNA [NM_020378]	9.55511	8.66111	9.27337	9.15685	8.32586	9.10636	8.95503	9.25167	9.05581	9.61564	9.18958	9.46577	0.0490224	0.167002	1.12272	0.253485	-0.409957	0.752646
A_24_P131173	C1orf115	NM_024709	ref|Homo sapiens chromosome 1 open reading frame 115 (C1orf115), mRNA [NM_024709]	6.77218	6.97017	6.6724	6.81857	7.30691	7.12314	6.48042	6.57869	6.67394	7.01335	6.98862	6.7972	0.147215	-0.350968	0.784058	0.0995311	-0.409933	0.752659
A_32_P11894	C12orf65	NM_152269	ref|Homo sapiens chromosome 12 open reading frame 65 (C12orf65), transcript variant 1, mRNA [NM_152269]	8.07548	8.61187	8.67064	8.1998	8.3369	8.86914	8.29621	NA	9.24019	7.90122	9.54778	9.17716	0.923499	0.274967	1.20997	0.399273	-0.408966	0.753163
A_23_P329890	TMEM136	NM_174926	ref|Homo sapiens transmembrane protein 136 (TMEM136), transcript variant 2, mRNA [NM_174926]	6.31794	6.28414	6.62762	6.74061	NA	6.9884	8.09303	8.07726	8.69251	7.90276	8.92909	8.50188	0.0501892	-0.546571	0.684645	0.695667	-0.408847	0.753225
A_33_P3271885	A_33_P3271885	A_33_P3271885	Unknown	9.33466	8.1492	7.89976	9.34667	8.09833	9.07596	8.16938	8.44652	8.31408	8.67842	9.35555	8.72238	0.442271	-0.926765	0.526036	0.0576822	-0.408297	0.753512
A_23_P106389	SEMA7A	NM_003612	ref|Homo sapiens semaphorin 7A, GPI membrane anchor (John Milton Hagen blood group) (SEMA7A), transcript variant 1, mRNA [NM_003612]	9.56318	8.88381	9.15158	9.49053	9.57699	9.69737	9.49575	9.33439	9.42514	9.83153	9.92541	9.47381	0.239337	-0.425407	0.744629	0.17359	-0.406391	0.754509
A_23_P413634	ZNF329	NM_024620	ref|Homo sapiens zinc finger protein 329 (ZNF329), mRNA [NM_024620]	6.98636	7.18769	6.74676	6.99328	NA	6.72242	7.60805	6.88851	6.73996	7.2947	7.41852	6.71322	0.676318	0.12851	1.09316	0.822091	-0.406193	0.754612
A_23_P167005	GPR160	NM_014373	ref|Homo sapiens G protein-coupled receptor 160 (GPR160), mRNA [NM_014373]	8.23864	8.73063	9.08171	8.85669	9.02948	9.1466	7.43253	7.46808	8.39518	7.76688	7.87414	8.211	0.177983	-0.298849	0.812901	0.423766	-0.40606	0.754682
A_23_P48740	DIO2	NM_013989	ref|Homo sapiens deiodinase, iodothyronine, type II (DIO2), transcript variant 1, mRNA [NM_013989]	6.57004	6.32147	6.65772	6.04714	NA	6.30338	6.30607	6.78564	6.34012	NA	7.0969	6.39329	0.120857	0.394784	1.31475	0.392296	-0.404974	0.75525
A_32_P167239	AFAP1L1	NM_152406	ref|Homo sapiens actin filament associated protein 1-like 1 (AFAP1L1), transcript variant 1, mRNA [NM_152406]	12.0809	11.4354	10.79	12.0538	10.7173	11.3388	12.471	12.2209	12.2804	12.8731	12.6853	12.2638	0.874563	0.0965715	1.06923	0.201514	-0.404909	0.755284
A_33_P3351791	A_33_P3351791	A_33_P3351791	Unknown	7.46555	6.89549	6.70543	7.75816	7.30838	7.40324	6.82218	7.02326	7.15545	7.49182	7.42502	7.16791	0.0600866	-0.507748	0.70332	0.198774	-0.401764	0.756932
A_33_P3321369	LOC145757	XR_109231	ref|PREDICTED: Homo sapiens hypothetical LOC145757 (LOC145757), miscRNA [XR_109231]	8.99766	8.37335	8.65935	8.36651	7.9906	8.4936	8.53326	9.43096	8.70359	8.11764	9.16223	9.10445	0.099731	0.292843	1.22505	0.743019	-0.40086	0.757407
A_33_P3387463	ATP6V1D	NM_015994	ref|Homo sapiens ATPase, H+ transporting, lysosomal 34kDa, V1 subunit D (ATP6V1D), mRNA [NM_015994]	12.1214	11.6381	11.8259	12.2497	12.4528	12.1332	12.2867	12.0435	12.0428	12.4429	12.6353	12.1297	0.179837	-0.423773	0.745473	0.220234	-0.399455	0.758145
A_33_P3226135	THC2571723	THC2571723	tc|Q13401_HUMAN (Q13401) HPMSR3, partial (51%) [THC2571723]	7.86151	7.24528	6.94219	7.085	7.20974	7.20875	7.16687	7.53692	7.13708	6.88032	7.56576	7.59641	0.616758	0.0365295	1.02564	0.785297	-0.39889	0.758441
A_23_P104651	CDCA5	NM_080668	ref|Homo sapiens cell division cycle associated 5 (CDCA5), mRNA [NM_080668]	7.82488	6.98336	6.91353	7.03418	7.0878	7.18208	8.13334	10.2028	9.09874	7.63428	10.1377	9.49701	0.713433	-0.104433	0.93017	0.850776	-0.398275	0.758765
A_23_P51002	SULT1C2	NM_176825	ref|Homo sapiens sulfotransferase family, cytosolic, 1C, member 2 (SULT1C2), transcript variant 2, mRNA [NM_176825]	9.65508	9.78824	9.21667	10.3235	10.3389	9.98529	9.93706	10.2351	10.0664	10.5218	10.4635	10.4265	0.00891858	-0.668459	0.629178	0.064035	-0.397107	0.75938
A_23_P104471	DUSP13	NM_001007271	ref|Homo sapiens dual specificity phosphatase 13 (DUSP13), transcript variant 1, mRNA [NM_001007271]	12.8484	11.9143	12.4414	12.9762	11.2851	12.7655	13.0433	12.7554	12.9928	13.5689	13.3894	12.9684	0.857654	-0.324051	0.798823	0.204519	-0.396613	0.759639
A_23_P104651	CDCA5	NM_080668	ref|Homo sapiens cell division cycle associated 5 (CDCA5), mRNA [NM_080668]	7.88777	7.06803	NA	7.05688	6.81917	7.0817	8.14841	10.4477	9.24819	7.72981	10.2854	9.64476	0.31474	0.421017	1.33887	0.822348	-0.396569	0.759663
A_33_P3342628	HES4	NM_021170	ref|Homo sapiens hairy and enhancer of split 4 (Drosophila) (HES4), transcript variant 2, mRNA [NM_021170]	10.3779	8.97999	9.67989	10.8002	8.66825	9.80368	12.8497	10.856	11.198	12.1389	10.7185	11.5944	0.749196	-0.123786	0.917776	0.683942	-0.3964	0.759752
A_33_P3335682	PPP1R14A	NM_033256	ref|Homo sapiens protein phosphatase 1, regulatory (inhibitor) subunit 14A (PPP1R14A), mRNA [NM_033256]	13.9978	13.6186	13.7803	13.7243	13.199	13.1814	13.2963	14.0041	13.5103	12.9811	13.9064	14.2122	0.0445634	0.581334	1.49623	0.784949	-0.396096	0.759912
A_23_P118061	CKLF	NM_181641	ref|Homo sapiens chemokine-like factor (CKLF), transcript variant 4, mRNA [NM_181641]	11.4806	NA	11.1423	11.1453	11.6655	11.212	11.2677	10.8152	10.7715	11.3814	11.2102	10.5854	0.630488	0.0994268	1.07135	0.587382	-0.39491	0.760537
A_33_P3328559	TBC1D10C	NM_198517	ref|Homo sapiens TBC1 domain family, member 10C (TBC1D10C), mRNA [NM_198517]	13.181	12.5693	12.6993	12.5912	12.4464	12.6082	12.5945	12.5284	12.5502	13.3279	12.9443	12.4748	0.23837	0.108168	1.07786	0.267548	-0.394036	0.760998
A_23_P48455	AMN	NM_030943	ref|Homo sapiens amnionless homolog (mouse) (AMN), mRNA [NM_030943]	11.2034	10.6656	10.7236	10.758	10.3066	10.3258	10.7054	10.974	10.8223	10.2089	11.2162	11.2836	0.00386369	0.397782	1.31748	0.833921	-0.393883	0.761078
A_23_P432573	MRGPRF	NM_145015	ref|Homo sapiens MAS-related GPR, member F (MRGPRF), transcript variant 2, mRNA [NM_145015]	8.98133	9.18874	8.06873	8.76352	9.05433	8.45672	9.62815	10.1329	8.94688	10.0957	10.0199	9.12073	0.955571	0.217812	1.16297	0.403538	-0.39175	0.762204
A_23_P11843	LRRN2	NM_201630	ref|Homo sapiens leucine rich repeat neuronal 2 (LRRN2), transcript variant 2, mRNA [NM_201630]	8.85025	8.19493	8.37453	NA	7.93086	8.16804	8.18129	8.8124	8.42542	8.23455	8.84995	8.81688	0.0775105	0.325077	1.25273	0.298371	-0.391462	0.762357
A_33_P3401084	A_33_P3401084	A_33_P3401084	Unknown	11.6713	11.2232	11.161	11.1555	11.2587	11.0881	11.0859	11.6663	11.2391	10.9928	11.6296	11.6848	0.388385	0.0677115	1.04805	0.60069	-0.390527	0.762851
A_33_P3263284	LOC100130238	NR_024563	ref|Homo sapiens hypothetical LOC100130238 (LOC100130238), non-coding RNA [NR_024563]	10.8686	10.2835	10.2764	10.24	10.5609	10.3343	10.2264	10.7069	10.2066	10.0288	10.6168	10.7687	0.754431	-0.0507903	0.965407	0.737212	-0.390348	0.762945
A_33_P3253460	LOC100130654	AK095243	gb|Homo sapiens cDNA FLJ37924 fis, clone CTONG2000218. [AK095243]	11.1297	10.4037	10.5404	10.9618	10.6254	10.6752	10.0718	10.7863	10.6142	10.5755	11.0462	11.0031	0.647494	-0.134802	0.910795	0.0319798	-0.388905	0.763709
A_33_P3387170	LOC100129196	NR_034182	ref|Homo sapiens hypothetical LOC100129196 (LOC100129196), non-coding RNA [NR_034182]	9.97141	9.53358	9.34838	9.40569	9.07444	9.25635	9.30609	9.92391	9.37416	8.96325	9.79288	9.76281	0.12193	0.277238	1.21187	0.907954	-0.38865	0.763844
A_24_P5750	KLK2	NM_005551	ref|Homo sapiens kallikrein-related peptidase 2 (KLK2), transcript variant 1, mRNA [NM_005551]	7.23462	7.41733	7.18133	7.48971	NA	7.16299	7.14496	7.10445	7.48565	7.66137	7.5332	7.37512	0.545689	-0.0917355	0.938393	0.291613	-0.388244	0.764059
A_33_P3209581	IQSEC3	NM_001170738	ref|Homo sapiens IQ motif and Sec7 domain 3 (IQSEC3), transcript variant 1, mRNA [NM_001170738]	10.3984	9.5762	9.83458	9.98767	9.69072	9.71661	9.70553	10.3785	9.76411	9.64706	10.1488	10.3843	0.459487	0.11797	1.08521	0.711259	-0.384712	0.765932
A_24_P142495	KRTAP1-3	NM_030966	ref|Homo sapiens keratin associated protein 1-3 (KRTAP1-3), mRNA [NM_030966]	11.7972	11.7708	11.5646	11.1933	11.3654	11.0782	11.2228	12.1427	11.5068	10.7767	12.0106	11.8912	0.0130874	0.577418	1.49218	0.814429	-0.384385	0.766105
A_33_P3544887	TTC28	NM_001145418	ref|Homo sapiens tetratricopeptide repeat domain 28 (TTC28), mRNA [NM_001145418]	9.95944	9.44441	9.5585	9.14354	9.53523	9.44444	9.65429	9.37161	9.44133	9.74693	9.82459	10.2561	0.415468	0.114058	1.08227	0.161602	-0.383256	0.766705
A_33_P3363355	ICAM4	NM_022377	ref|Homo sapiens intercellular adhesion molecule 4 (Landsteiner-Wiener blood group) (ICAM4), transcript variant 2, mRNA [NM_022377]	10.2992	10.0182	9.69755	10.3745	10.2918	9.22559	9.45095	9.24305	9.194	9.62563	9.99796	9.19207	0.870985	-0.273637	0.827232	0.308795	-0.382581	0.767064
A_33_P3278033	TUSC1	NM_001004125	ref|Homo sapiens tumor suppressor candidate 1 (TUSC1), mRNA [NM_001004125]	10.4384	10.2792	10.3528	10.2193	9.69031	10.6669	10.1098	10.7784	10.1904	10.0696	10.6012	10.5703	0.594169	0.133432	1.0969	0.777175	-0.379812	0.768538
A_33_P3338166	NUAK2	NM_030952	ref|Homo sapiens NUAK family, SNF1-like kinase, 2 (NUAK2), mRNA [NM_030952]	9.35716	9.12428	9.50628	9.67423	9.45249	10.0927	10.1004	10.2811	11.1682	9.96488	10.6608	10.9479	0.0429881	-0.317062	0.802703	0.970013	-0.379645	0.768627
A_23_P415021	METTL7A	NM_014033	ref|Homo sapiens methyltransferase like 7A (METTL7A), mRNA [NM_014033]	12.4962	12.8793	13.3154	12.2108	12.6596	12.8508	10.7595	11.1519	12.0996	10.7832	11.5557	11.5315	0.0475969	0.219762	1.16454	0.883552	-0.379577	0.768663
A_23_P98218	CWC15	NM_016403	ref|Homo sapiens CWC15 spliceosome-associated protein homolog (S. cerevisiae) (CWC15), mRNA [NM_016403]	10.9911	NA	11.3662	11.5253	11.573	11.4686	11.1859	11.1011	NA	11.5237	11.4954	11.5226	0.379438	-0.346647	0.786409	0.0491061	-0.3791	0.768917
A_23_P117852	KIAA0101	NM_014736	ref|Homo sapiens KIAA0101 (KIAA0101), transcript variant 1, mRNA [NM_014736]	7.76403	6.40275	NA	6.14194	NA	6.2156	7.74453	9.88237	9.18987	6.77738	9.60277	9.56886	#DIV/0!	0.904619	1.87205	0.534268	-0.378993	0.768974
A_33_P3245178	BEX2	NM_001168399	ref|Homo sapiens brain expressed X-linked 2 (BEX2), transcript variant 1, mRNA [NM_001168399]	10.2956	9.22299	9.50973	10.2112	9.06529	9.64989	9.93105	9.24718	9.05439	9.99454	9.62561	8.92695	0.740941	-0.140163	0.907417	0.550946	-0.378427	0.769276
A_23_P304716	HES2	NM_019089	ref|Homo sapiens hairy and enhancer of split 2 (Drosophila) (HES2), mRNA [NM_019089]	8.53412	7.93146	7.79688	NA	NA	8.37418	10.3849	10.3819	10.2401	10.7602	11.0252	10.1628	#DIV/0!	-0.442725	0.735744	0.27428	-0.378296	0.769346
A_23_P9523	RBKS	NM_022128	ref|Homo sapiens ribokinase (RBKS), mRNA [NM_022128]	8.03804	8.0075	8.44247	8.10506	7.80647	8.50707	8.82569	8.50947	8.61385	8.99178	9.03324	8.16462	0.819091	-0.0670163	0.95461	0.804259	-0.377924	0.769544
A_33_P3460043	C8orf56	NR_027071	ref|Homo sapiens chromosome 8 open reading frame 56 (C8orf56), non-coding RNA [NR_027071]	11.2629	10.5949	10.485	10.7116	10.7821	10.8814	10.5147	10.8748	10.5594	10.674	10.9371	11.108	0.973556	-0.187148	0.87834	0.226154	-0.377694	0.769667
A_23_P50096	TYMS	NM_001071	ref|Homo sapiens thymidylate synthetase (TYMS), mRNA [NM_001071]	8.0119	6.17346	6.24926	5.98095	NA	6.36558	8.38936	10.2636	9.68219	7.22262	10.0588	10.1583	0.536422	0.0759946	1.05409	0.595087	-0.376598	0.770252
A_33_P3413558	CD226	NM_006566	ref|Homo sapiens CD226 molecule (CD226), mRNA [NM_006566]	6.22698	6.54347	7.09664	7.1847	7.27486	7.42215	NA	6.25667	6.71094	NA	6.62569	7.09362	0.0681812	-0.731384	0.602326	0.0115611	-0.375845	0.770654
A_33_P3247022	CCNE2	NM_057749	ref|Homo sapiens cyclin E2 (CCNE2), mRNA [NM_057749]	6.53229	6.97311	6.43974	6.11692	6.51933	NA	7.01184	8.8698	7.70173	6.30616	8.56843	8.07751	0.0281143	0.214165	1.16003	0.573433	-0.375779	0.770689
A_23_P118061	CKLF	NM_181641	ref|Homo sapiens chemokine-like factor (CKLF), transcript variant 4, mRNA [NM_181641]	11.5875	11.2244	11.1258	11.3292	11.628	11.0929	11.1339	10.8399	10.8236	11.2964	11.2156	10.613	0.864847	-0.104814	0.929925	0.589166	-0.375677	0.770743
A_23_P117852	KIAA0101	NM_014736	ref|Homo sapiens KIAA0101 (KIAA0101), transcript variant 1, mRNA [NM_014736]	7.76	6.45266	6.22908	6.06896	NA	6.29197	7.94511	10.049	9.32897	7.02863	9.71506	9.70389	0.523666	0.27219	1.20764	0.516281	-0.374914	0.771151
A_33_P3295148	AK128169	AK128169	gb|Homo sapiens cDNA FLJ46292 fis, clone TESTI4033177, highly similar to Dual specificity protein phosphatase 8 (EC 3.1.3.48). [AK128169]	14.8043	14.4851	14.5303	14.4214	14.1727	14.2013	14.5933	14.7137	14.5008	13.9689	14.9674	14.9681	0.00386226	0.328968	1.25611	0.931962	-0.374109	0.771582
A_33_P3385101	TOLLIP	NM_019009	ref|Homo sapiens toll interacting protein (TOLLIP), mRNA [NM_019009]	13.871	13.5939	13.6139	13.7186	14.1502	13.8587	13.8328	13.6536	13.7075	14.0864	14.0814	13.6289	0.402266	-0.244811	0.843926	0.308808	-0.373891	0.771698
A_32_P356316	HLA-DOA	NM_002119	ref|Homo sapiens major histocompatibility complex, class II, DO alpha (HLA-DOA), mRNA [NM_002119]	11.6999	11.6225	11.6327	12.0334	11.4996	11.7896	9.80804	10.3875	11.2103	9.74432	10.7614	10.8865	0.45396	-0.156905	0.896947	0.984285	-0.373882	0.771703
A_23_P104471	DUSP13	NM_001007271	ref|Homo sapiens dual specificity phosphatase 13 (DUSP13), transcript variant 1, mRNA [NM_001007271]	12.5023	11.4435	12.0289	12.4798	11.5138	12.4305	12.6819	12.3311	12.5226	13.2976	12.896	12.6457	0.364664	-0.401644	0.756995	0.108813	-0.373412	0.771954
A_33_P3559102	LOC440864	BQ213652	gb|AGENCOURT_7589587 NIH_MGC_92 Homo sapiens cDNA clone IMAGE:6067685 5', mRNA sequence [BQ213652]	6.91944	6.72457	7.00817	6.58961	6.33933	6.76848	6.89845	6.74101	6.49403	7.12424	7.04482	7.1117	0.0173014	0.329837	1.25687	0.085654	-0.370687	0.773414
A_33_P3332382	LOC100129406	AK092791	gb|Homo sapiens cDNA FLJ35472 fis, clone SMINT2007062. [AK092791]	9.93478	9.21282	9.28814	9.33257	9.48639	9.25597	9.33902	9.66469	9.43284	9.30494	9.80416	9.8034	0.685417	-0.0444277	0.969674	0.308534	-0.370552	0.773486
A_23_P129486	SEPX1	NM_016332	ref|Homo sapiens selenoprotein X, 1 (SEPX1), mRNA [NM_016332]	11.9357	11.7156	12.2457	12.0031	12.4726	12.4554	12.5046	12.1158	12.5727	13.3321	12.8739	12.5923	0.24274	-0.519671	0.697531	0.174319	-0.369275	0.774171
A_33_P3289456	ENST00000438148	ENST00000438148	Unknown	6.99592	6.46874	6.85428	6.67298	NA	7.22693	6.51161	6.74437	6.82593	NA	7.39469	6.83204	0.954581	-0.0956761	0.935834	0.494019	-0.369	0.774319
A_23_P214544	GPX5	NM_001509	ref|Homo sapiens glutathione peroxidase 5 (epididymal androgen-related protein) (GPX5), transcript variant 1, mRNA [NM_001509]	7.91878	6.3913	7.26915	6.79531	NA	NA	7.47369	7.3261	6.85455	7.78923	6.83675	7.69488	#DIV/0!	0.473831	1.38879	0.623592	-0.368781	0.774436
A_23_P154234	POLE4	NM_019896	ref|Homo sapiens polymerase (DNA-directed), epsilon 4 (p12 subunit) (POLE4), mRNA [NM_019896]	10.9947	11.1786	11.8704	11.0851	11.6941	12.1236	11.3912	11.479	12.2578	11.8269	11.867	NA	0.146803	-0.51544	0.699579	0.0368244	-0.367961	0.774877
A_23_P112482	AQP3	NM_004925	ref|Homo sapiens aquaporin 3 (Gill blood group) (AQP3), mRNA [NM_004925]	8.14646	9.47552	9.16906	9.97635	9.62425	7.94418	9.80181	7.62615	7.09615	9.50326	NA	6.48489	0.802821	-0.455198	0.72941	0.210759	-0.367929	0.774894
A_33_P3307886	TBXA2R	NM_001060	ref|Homo sapiens thromboxane A2 receptor (TBXA2R), transcript variant a, mRNA [NM_001060]	11.1994	10.8	10.878	10.4943	10.7588	10.6235	10.8776	10.6736	10.6825	10.7685	11.0491	11.4603	0.230394	0.254517	1.19294	0.307437	-0.366618	0.775598
A_23_P79999	ENTPD6	NM_001247	ref|Homo sapiens ectonucleoside triphosphate diphosphohydrolase 6 (putative) (ENTPD6), transcript variant 1, mRNA [NM_001247]	11.2981	11.0725	11.3763	10.8358	11.2807	11.3794	10.7592	10.5975	NA	11.0422	10.7233	11.0864	0.714209	0.0174035	1.01214	0.233785	-0.363815	0.777107
A_33_P3327818	ENST00000366116	ENST00000366116	Unknown	11.0766	10.588	10.6971	10.1582	10.5525	10.5407	10.507	10.7065	10.6546	10.3572	11.0173	11.4574	0.312452	0.156366	1.11448	0.363217	-0.3627	0.777708
A_23_P104471	DUSP13	NM_001007271	ref|Homo sapiens dual specificity phosphatase 13 (DUSP13), transcript variant 1, mRNA [NM_001007271]	12.3886	11.3236	11.936	12.4107	11.3182	12.3675	12.66	12.2698	NA	13.1966	12.8271	12.5164	0.401215	-0.431433	0.741525	0.0120235	-0.362165	0.777996
A_23_P117852	KIAA0101	NM_014736	ref|Homo sapiens KIAA0101 (KIAA0101), transcript variant 1, mRNA [NM_014736]	7.96972	6.41254	6.22007	6.29451	NA	6.4373	7.81349	9.95833	9.26595	7.17744	9.6278	9.65779	0.582093	0.0466341	1.03285	0.593809	-0.361854	0.778164
A_23_P126103	CTH	NM_001902	ref|Homo sapiens cystathionase (cystathionine gamma-lyase) (CTH), transcript variant 1, mRNA [NM_001902]	7.71462	6.58447	7.39424	8.23031	7.26117	7.98992	7.78423	7.55501	7.96303	8.14556	8.64168	8.07779	0.00602678	-0.595677	0.661734	0.216042	-0.361332	0.778446
A_33_P3377763	FLJ36000	NR_027084	ref|Homo sapiens hypothetical FLJ36000 (FLJ36000), non-coding RNA [NR_027084]	8.73138	8.07368	8.5036	8.21679	7.34349	8.07905	8.65104	8.35493	8.36806	8.49224	8.72912	8.77729	0.0255428	0.424555	1.34216	0.374789	-0.36106	0.778592
A_24_P112941	LINGO1	NM_032808	ref|Homo sapiens leucine rich repeat and Ig domain containing 1 (LINGO1), mRNA [NM_032808]	6.96998	6.7323	6.75502	6.76406	6.69779	6.47388	6.7971	6.44806	6.22598	7.02875	6.80911	6.32929	0.140101	0.0572279	1.04046	0.0892888	-0.361046	0.7786
A_23_P116890	PRB3	NM_006249	ref|Homo sapiens proline-rich protein BstNI subfamily 3 (PRB3), mRNA [NM_006249]	8.98198	8.27505	8.30406	8.29786	7.95198	8.25942	8.30725	8.94297	8.45143	8.19747	9.12411	8.81233	0.198723	0.0446394	1.03143	0.403605	-0.360907	0.778675
A_23_P106389	SEMA7A	NM_003612	ref|Homo sapiens semaphorin 7A, GPI membrane anchor (John Milton Hagen blood group) (SEMA7A), transcript variant 1, mRNA [NM_003612]	9.90188	9.23305	9.45828	9.94597	9.93743	10.0445	9.82767	9.70968	9.92214	10.1879	10.2176	9.87795	0.160104	-0.487688	0.713167	0.23794	-0.360278	0.779014
A_33_P3222947	TMEM114	NM_001146336	ref|Homo sapiens transmembrane protein 114 (TMEM114), mRNA [NM_001146336]	13.0976	12.186	13.6426	13.4858	12.027	13.7822	14.0704	14.1181	14.7894	14.4772	14.1862	14.5861	0.51839	-0.388193	0.764086	0.65902	-0.359051	0.779677
A_33_P3327663	SUSD4	ENST00000366877	ens|sushi domain containing 4 [Source:HGNC Symbol;Acc:25470] [ENST00000366877]	9.9495	9.56628	9.54348	9.30436	9.09944	9.51195	9.29201	10.2845	9.64585	8.98786	10.1992	10.0032	0.171587	0.261912	1.19907	0.961026	-0.357312	0.780618
A_33_P3360392	NCRNA00092	NR_024129	ref|Homo sapiens non-protein coding RNA 92 (NCRNA00092), non-coding RNA [NR_024129]	8.90508	7.96074	7.80903	8.04607	8.83971	7.79977	8.00426	8.4643	8.17942	8.18202	8.53618	8.65299	0.994974	-0.085331	0.942568	0.182744	-0.356757	0.780918
A_24_P336584	RASSF5	NM_182664	ref|Homo sapiens Ras association (RalGDS/AF-6) domain family member 5 (RASSF5), transcript variant 2, mRNA [NM_182664]	8.64481	8.00561	8.19277	7.91733	7.67451	7.81256	7.02683	6.93099	7.31798	7.38227	6.90333	7.63789	0.0614864	0.380205	1.30153	0.219334	-0.355444	0.781629
A_33_P3229863	LOC100128714	NR_040082	ref|Homo sapiens hypothetical LOC100128714 (LOC100128714), non-coding RNA [NR_040082]	11.6134	10.8805	10.9686	10.9785	10.5804	10.8618	10.315	11.4273	10.7499	10.2389	11.1051	11.5805	0.153189	0.106809	1.07684	0.720899	-0.355145	0.781791
A_33_P3418125	GLIPR1	NM_006851	ref|Homo sapiens GLI pathogenesis-related 1 (GLIPR1), mRNA [NM_006851]	10.5203	10.3428	10.0682	10.8497	10.3116	10.342	10.521	10.143	9.96016	10.5228	10.4979	10.1237	0.231	0.000804322	1.00056	0.23142	-0.354898	0.781925
A_33_P3373433	THC2784818	THC2784818	tc|ALU4_HUMAN (P39191) Alu subfamily SB2 sequence contamination warning entry, partial (18%) [THC2784818]	7.16041	6.80219	6.92338	6.42772	NA	6.72264	7.04685	6.78355	NA	7.12237	7.26948	7.56558	0.329757	0.348203	1.27297	0.401855	-0.354281	0.782259
A_33_P3409261	AB593120	AB593120	gb|Homo sapiens LOC729421 mRNA for hypothetical LOC729421, complete cds, clone: HP07725-ARi35B04. [AB593120]	6.93661	7.28647	7.05603	7.1933	7.2413	7.48402	7.27291	7.13049	7.13061	7.4839	7.90728	6.90151	0.263174	-0.185273	0.879483	0.476615	-0.353291	0.782797
A_23_P42335	FANCE	NM_021922	ref|Homo sapiens Fanconi anemia, complementation group E (FANCE), mRNA [NM_021922]	11.1424	10.9038	10.5839	11.003	10.9134	10.5607	12.2659	12.3084	12.09	12.9402	12.6178	11.8837	0.376063	-0.00959778	0.993369	0.417107	-0.351955	0.783521
A_24_P190168	TMEM97	NM_014573	ref|Homo sapiens transmembrane protein 97 (TMEM97), mRNA [NM_014573]	10.1886	8.36934	8.88544	9.27438	8.43609	8.93451	8.35658	9.10029	8.56243	8.5461	9.37742	8.91341	0.497853	-0.049072	0.966558	0.0280883	-0.350974	0.784054
A_33_P3225567	TRMT2B	NM_024917	ref|Homo sapiens TRM2 tRNA methyltransferase 2 homolog B (S. cerevisiae) (TRMT2B), transcript variant 1, mRNA [NM_024917]	9.37827	8.96943	8.78094	9.19336	9.03366	8.04302	9.28349	8.93756	8.40375	9.28839	9.40879	8.26749	0.350692	-0.0642331	0.956454	0.599998	-0.350824	0.784136
A_33_P3242355	BC027847	BC027847	gb|Homo sapiens cDNA clone IMAGE:5200632, partial cds. [BC027847]	9.68147	8.94474	8.94488	9.11586	8.60617	8.92335	9.15671	9.8603	9.15985	9.24317	9.74084	9.51045	0.18966	0.021533	1.01504	0.517897	-0.350596	0.78426
A_32_P58407	KCND3	ENST00000369697	ens|potassium voltage-gated channel, Shal-related subfamily, member 3 [Source:HGNC Symbol;Acc:6239] [ENST00000369697]	9.25669	8.58513	8.59968	8.55551	8.24246	8.70887	8.5683	9.19049	8.64458	8.38006	9.04574	8.99309	0.315216	0.0441753	1.03109	0.978745	-0.348513	0.785393
A_23_P369328	C10orf35	NM_145306	ref|Homo sapiens chromosome 10 open reading frame 35 (C10orf35), mRNA [NM_145306]	8.34364	7.21083	7.85036	8.58178	7.42725	8.38901	8.71149	7.83048	8.3509	9.13754	8.69908	8.21436	0.0860904	-0.538644	0.688418	0.315661	-0.348175	0.785577
A_33_P3218797	PPDPF	ENST00000370177	ens|pancreatic progenitor cell differentiation and proliferation factor homolog (zebrafish) [Source:HGNC Symbol;Acc:16142] [ENST00000370177]	13.7598	13.2866	13.4884	13.4318	12.9914	13.3239	13.1735	13.8031	13.377	13.2689	13.7243	13.7972	0.0343146	0.164524	1.1208	0.424182	-0.347336	0.786034
A_23_P107465	KRT31	NM_002277	ref|Homo sapiens keratin 31 (KRT31), mRNA [NM_002277]	6.79584	6.83174	6.98873	6.74836	6.30258	6.94607	6.89722	6.55069	6.66063	7.23432	6.80773	7.0065	0.329167	0.0833816	1.0595	0.00803742	-0.345869	0.786834
A_33_P3291176	VMAC	NM_001017921	ref|Homo sapiens vimentin-type intermediate filament associated coiled-coil protein (VMAC), mRNA [NM_001017921]	9.20345	8.23767	8.05357	9.13377	8.75689	8.4892	8.92879	8.55009	9.05604	9.30646	9.26008	9.27285	0.249927	-0.519227	0.697746	0.0957739	-0.344053	0.787825
A_33_P3412863	ENST00000534466	ENST00000534466	ens|phosphodiesterase 4D interacting protein [Source:HGNC Symbol;Acc:15580] [ENST00000534466]	7.43808	6.85558	6.51236	7.43379	7.44036	7.06365	6.72495	6.93392	NA	7.21346	7.1327	NA	0.18695	-0.57821	0.669794	0.253974	-0.343648	0.788046
A_33_P3244843	PRKAG3	NM_017431	ref|Homo sapiens protein kinase, AMP-activated, gamma 3 non-catalytic subunit (PRKAG3), mRNA [NM_017431]	11.2234	10.7234	10.5294	10.5578	10.6104	10.625	10.6367	11.3103	10.853	10.4983	11.2196	11.195	0.421698	0.11302	1.08149	0.828474	-0.34196	0.788969
A_23_P117852	KIAA0101	NM_014736	ref|Homo sapiens KIAA0101 (KIAA0101), transcript variant 1, mRNA [NM_014736]	7.70488	6.3552	NA	6.13247	NA	6.12005	7.71698	9.8789	9.16728	6.83893	9.57894	9.50824	#DIV/0!	0.903778	1.87096	0.511127	-0.340965	0.789513
A_23_P130149	ENO3	NM_001976	ref|Homo sapiens enolase 3 (beta, muscle) (ENO3), transcript variant 1, mRNA [NM_001976]	10.5116	10.8328	11.7996	10.4423	10.208	11.9379	11.1485	11.9348	13.0779	11.5132	12.2757	12.6967	0.501502	0.390471	1.31082	0.701878	-0.340828	0.789588
A_33_P3340852	ENST00000549427	ENST00000549427	ens|immunoglobulin heavy constant epsilon [Source:HGNC Symbol;Acc:5522] [ENST00000390541]	14.331	13.0933	13.8831	14.2485	13.5492	14.1482	11.9466	11.8042	12.2587	12.6981	11.9493	12.2868	0.309358	-0.265121	0.832129	0.302976	-0.340193	0.789935
A_24_P192727	KAZALD1	ENST00000313664	ens|Kazal-type serine peptidase inhibitor domain 1 [Source:HGNC Symbol;Acc:25460] [ENST00000313664]	6.71456	6.65081	7.1076	6.61961	6.81433	6.96682	7.78652	7.20516	7.25433	7.87163	7.59388	6.87115	0.823168	-0.0997783	0.933176	0.905267	-0.339545	0.79029
A_23_P106389	SEMA7A	NM_003612	ref|Homo sapiens semaphorin 7A, GPI membrane anchor (John Milton Hagen blood group) (SEMA7A), transcript variant 1, mRNA [NM_003612]	9.69777	8.88839	9.17083	9.53585	9.48043	9.5965	9.39777	9.49039	9.54625	9.82958	9.93874	9.51253	0.338514	-0.365023	0.776456	0.21607	-0.339196	0.790482
A_23_P122937	ELMO1	NM_014800	ref|Homo sapiens engulfment and cell motility 1 (ELMO1), transcript variant 1, mRNA [NM_014800]	8.32457	8.18621	8.45286	8.11511	8.24818	8.54043	7.76021	7.8312	8.04572	8.17028	8.1884	7.97055	0.852989	0.0763914	1.05438	0.272165	-0.339075	0.790548
A_33_P3399090	DIXDC1	NM_001037954	ref|Homo sapiens DIX domain containing 1 (DIXDC1), transcript variant 1, mRNA [NM_001037954]	7.86347	7.38344	8.06647	7.33721	7.13393	7.47485	8.59895	8.01738	7.99523	8.77877	8.35637	7.65361	0.0490593	0.526259	1.44019	0.800887	-0.338986	0.790597
A_23_P83931	NET1	NM_001047160	ref|Homo sapiens neuroepithelial cell transforming 1 (NET1), transcript variant 1, mRNA [NM_001047160]	7.83318	7.7385	8.7517	7.95221	7.6203	8.70086	7.68496	8.67725	9.77076	7.95714	9.01598	10.3515	0.835257	-0.119026	0.920809	0.0514368	-0.338722	0.790741
A_23_P50775	LRFN3	NM_024509	ref|Homo sapiens leucine rich repeat and fibronectin type III domain containing 3 (LRFN3), mRNA [NM_024509]	6.31019	6.54024	6.79698	6.57472	NA	6.3385	7.24034	6.79009	7.02826	7.36659	7.52673	7.07478	0.833158	0.0836278	1.05968	0.298837	-0.338326	0.790959
A_23_P56356	PLB1	NM_153021	ref|Homo sapiens phospholipase B1 (PLB1), transcript variant 1, mRNA [NM_153021]	8.21264	7.70479	7.58926	8.13683	7.76251	7.72082	7.72716	NA	7.6916	8.04765	8.09519	7.66736	0.596685	-0.057724	0.960779	0.548066	-0.338269	0.79099
A_23_P146922	GAS6	NM_000820	ref|Homo sapiens growth arrest-specific 6 (GAS6), transcript variant 1, mRNA [NM_000820]	7.81088	8.3629	8.65648	NA	9.50119	9.10021	7.11785	7.11366	7.92129	7.45449	7.16326	7.91461	0.263368	-0.937806	0.522026	0.356116	-0.336643	0.791882
A_33_P3226542	SNORD3B-1	NR_003271	ref|Homo sapiens small nucleolar RNA, C/D box 3B-1 (SNORD3B-1), small nucleolar RNA [NR_003271]	10.4555	9.38459	10.3519	10.7211	9.19676	10.2662	10.1732	10.1268	10.3197	9.8284	10.5098	10.569	0.986357	0.0856658	1.06118	0.709964	-0.33663	0.791889
A_23_P368225	EME1	NM_152463	ref|Homo sapiens essential meiotic endonuclease 1 homolog 1 (S. pombe) (EME1), transcript variant 2, mRNA [NM_152463]	6.3726	6.12006	6.1532	NA	NA	6.21722	6.3123	7.35451	6.87848	6.18164	7.39137	7.2148	#DIV/0!	-0.0640269	0.95659	0.613942	-0.336318	0.79206
A_33_P3254666	LZTS2	ENST00000459989	ens|leucine zipper, putative tumor suppressor 2 [Source:HGNC Symbol;Acc:29381] [ENST00000459989]	9.12851	8.36886	8.8594	8.55175	8.50353	8.72711	8.72115	8.53574	8.79327	NA	8.80429	9.31033	0.453557	0.307653	1.23769	0.195035	-0.336162	0.792146
A_23_P26557	C16orf59	NM_025108	ref|Homo sapiens chromosome 16 open reading frame 59 (C16orf59), mRNA [NM_025108]	6.59036	6.68818	NA	6.52893	NA	6.80627	7.4321	9.08959	8.39576	7.45245	9.18029	8.73164	#DIV/0!	-0.0283321	0.980553	0.259588	-0.335876	0.792303
A_23_P93690	MCM7	NM_182776	ref|Homo sapiens minichromosome maintenance complex component 7 (MCM7), transcript variant 2, mRNA [NM_182776]	11.0988	10.6502	11.0052	10.3706	10.1467	10.8994	11.9966	13.8661	13.0383	11.5574	13.5406	13.3739	0.133948	0.634591	1.5525	0.613867	-0.33568	0.79241
A_33_P3214432	ZC3HAV1L	NM_080660	ref|Homo sapiens zinc finger CCCH-type, antiviral 1-like (ZC3HAV1L), mRNA [NM_080660]	10.4746	10.0819	10.0638	NA	10.3774	10.0374	9.92785	10.5065	10.2527	9.75866	10.936	10.5877	0.556651	-0.125513	0.916678	0.397391	-0.335043	0.792761
A_24_P159434	CD300A	NM_007261	ref|Homo sapiens CD300a molecule (CD300A), mRNA [NM_007261]	10.9172	10.123	10.0173	10.6533	9.40934	9.77184	9.33306	7.23319	7.67562	9.15873	7.46085	8.01052	0.116798	0.351212	1.27563	0.491602	-0.334901	0.792839
A_33_P3258593	PRB1	NM_005039	ref|Homo sapiens proline-rich protein BstNI subfamily 1 (PRB1), transcript variant 1, mRNA [NM_005039]	10.016	9.20977	9.06867	9.21357	9.24726	9.05279	9.13968	9.94804	9.42871	9.05343	9.90704	9.76331	0.438927	-0.00380391	0.997367	0.655941	-0.334604	0.793002
A_33_P3406090	A_33_P3406090	A_33_P3406090	Unknown	7.4411	7.47052	7.55038	7.53595	7.17973	7.42913	NA	6.41441	6.87999	6.98165	7.04352	6.71471	0.443421	0.0413885	1.0291	0.663557	-0.334452	0.793086
A_23_P320578	RGS16	NM_002928	ref|Homo sapiens regulator of G-protein signaling 16 (RGS16), mRNA [NM_002928]	15.4097	14.149	13.5828	15.1425	14.5184	14.144	14.2426	13.1019	12.5484	14.7374	13.4355	12.3633	0.47023	-0.369433	0.774087	0.40557	-0.333611	0.793548
A_23_P30666	TNFRSF21	NM_014452	ref|Homo sapiens tumor necrosis factor receptor superfamily, member 21 (TNFRSF21), mRNA [NM_014452]	14.0632	13.5675	13.419	13.7075	13.9048	13.5933	14.6001	13.9696	13.9727	14.8675	14.3059	13.6419	0.826936	-0.139975	0.907535	0.709312	-0.33324	0.793752
A_23_P106389	SEMA7A	NM_003612	ref|Homo sapiens semaphorin 7A, GPI membrane anchor (John Milton Hagen blood group) (SEMA7A), transcript variant 1, mRNA [NM_003612]	10.0229	9.33395	9.61856	9.98087	9.89749	10.1554	9.97202	9.84991	9.98764	10.3499	10.3043	9.91439	0.216073	-0.362311	0.777918	0.264107	-0.33231	0.794264
A_23_P397376	MAF	NM_001031804	ref|Homo sapiens v-maf musculoaponeurotic fibrosarcoma oncogene homolog (avian) (MAF), transcript variant 2, mRNA [NM_001031804]	11.4204	10.5249	11.3479	11.3867	11.2568	11.3175	10.0848	10.1327	10.6504	10.1695	10.4629	10.4638	0.474179	0.0303833	1.02128	0.660927	-0.33028	0.795382
A_23_P106389	SEMA7A	NM_003612	ref|Homo sapiens semaphorin 7A, GPI membrane anchor (John Milton Hagen blood group) (SEMA7A), transcript variant 1, mRNA [NM_003612]	9.92527	9.209	9.47453	9.9254	9.80698	10.0392	9.91018	9.75784	9.93746	10.2956	10.2395	9.89443	0.183749	-0.450872	0.7316	0.230633	-0.329361	0.795889
A_33_P3293362	MOSC1	NM_022746	ref|Homo sapiens MOCO sulphurase C-terminal domain containing 1 (MOSC1), nuclear gene encoding mitochondrial protein, mRNA [NM_022746]	6.56406	6.82454	NA	6.62004	6.57633	6.43516	6.88119	6.9282	6.66006	7.28177	7.21047	6.71692	0.641214	0.117973	1.08521	0.134302	-0.329277	0.795935
A_24_P456723	LOC728537	NR_038386	ref|Homo sapiens hypothetical LOC728537 (LOC728537), non-coding RNA [NR_038386]	9.47696	9.42021	10.0753	9.38583	9.76175	10.0984	9.64418	10.0072	10.6132	10.098	10.4151	10.3362	0.554291	-0.284792	0.82086	0.496147	-0.32903	0.796072
A_33_P3353996	PPP1R3G	NM_001145115	ref|Homo sapiens protein phosphatase 1, regulatory (inhibitor) subunit 3G (PPP1R3G), mRNA [NM_001145115]	8.01713	7.44179	7.47705	7.77002	7.38432	7.72006	7.88144	7.86352	7.78493	8.19177	8.23031	7.92417	0.898824	-0.243013	0.844979	0.0577776	-0.328256	0.796499
A_23_P213832	SPINK7	NM_032566	ref|Homo sapiens serine peptidase inhibitor, Kazal type 7 (putative) (SPINK7), mRNA [NM_032566]	11.1222	10.6163	10.4754	10.4374	10.495	10.4614	10.7589	11.164	10.8538	10.6023	11.2826	11.1812	0.319326	0.154923	1.11336	0.56222	-0.327436	0.796951
A_24_P153853	TRIM37	NM_001005207	ref|Homo sapiens tripartite motif containing 37 (TRIM37), transcript variant 2, mRNA [NM_001005207]	8.62954	7.87764	8.20657	8.70294	7.70941	8.6246	8.9969	8.76002	8.86505	9.19245	9.25251	8.70219	0.591288	-0.418027	0.748448	0.453033	-0.327396	0.796974
A_33_P3234643	TMCO3	NM_017905	ref|Homo sapiens transmembrane and coiled-coil domains 3 (TMCO3), mRNA [NM_017905]	10.4481	10.0033	9.95248	10.5618	10.1488	10.456	10.057	9.98004	9.76642	10.3304	10.1081	10.307	0.178907	-0.45269	0.730679	0.121561	-0.326972	0.797208
A_23_P218086	TPCN1	NM_001143819	ref|Homo sapiens two pore segment channel 1 (TPCN1), transcript variant 1, mRNA [NM_001143819]	12.1167	11.948	12.1755	12.2714	12.245	12.3977	11.5869	12.1216	12.5083	12.0254	12.6016	12.4481	0.0318703	-0.154722	0.898305	0.241029	-0.3265	0.797469
A_33_P3251989	CRIPT	NM_014171	ref|Homo sapiens cysteine-rich PDZ-binding protein (CRIPT), mRNA [NM_014171]	9.78184	9.79021	9.41433	9.4264	9.44573	9.14425	11.1474	10.3526	10.1076	10.7958	10.6786	9.61663	0.0068071	0.355439	1.27938	0.565387	-0.325952	0.797772
A_24_P317907	SORBS1	NM_001034954	ref|Homo sapiens sorbin and SH3 domain containing 1 (SORBS1), transcript variant 3, mRNA [NM_001034954]	9.30562	8.17812	9.18874	9.72137	8.70326	9.87701	9.67937	8.77785	NA	10.1931	9.55454	9.23954	0.0206031	-0.532629	0.691294	0.127953	-0.325931	0.797783
A_23_P76690	UCHL3	NM_006002	ref|Homo sapiens ubiquitin carboxyl-terminal esterase L3 (ubiquitin thiolesterase) (UCHL3), mRNA [NM_006002]	11.7095	11.32	11.2596	11.599	11.4825	11.4621	12.2282	11.5962	11.3577	11.9941	11.922	11.3941	0.479184	-0.162424	0.893523	0.816414	-0.3258	0.797856
A_23_P10182	ACOX2	NM_003500	ref|Homo sapiens acyl-CoA oxidase 2, branched chain (ACOX2), mRNA [NM_003500]	9.03055	8.34823	8.51022	8.58831	8.42819	8.59052	7.41014	8.16146	8.09611	7.75858	8.93703	8.42182	0.643398	-0.0780913	0.94731	0.0807275	-0.32571	0.797906
A_23_P10182	ACOX2	NM_003500	ref|Homo sapiens acyl-CoA oxidase 2, branched chain (ACOX2), mRNA [NM_003500]	9.38473	8.48289	8.804	8.80622	8.58827	8.86057	7.68288	8.40417	8.37005	8.16115	9.0954	8.69558	0.592882	-0.00222011	0.998462	0.0424232	-0.325526	0.798008
A_23_P4400	KRTAP4-11	NM_033059	ref|Homo sapiens keratin associated protein 4-11 (KRTAP4-11), mRNA [NM_033059]	8.85632	8.40016	8.45033	8.11804	6.91613	8.04398	8.10827	8.6125	8.3123	8.7544	8.16526	8.63762	0.110718	0.406348	1.32533	0.644145	-0.325316	0.798124
A_23_P154605	SULF2	NM_018837	ref|Homo sapiens sulfatase 2 (SULF2), transcript variant 1, mRNA [NM_018837]	9.89293	11.2042	12.7056	10.6724	11.2776	12.5671	8.81725	10.0923	11.8808	9.0355	10.4175	11.495	0.481256	-0.0734706	0.950349	0.834435	-0.325238	0.798167
A_33_P3415859	NLRC3	ENST00000324659	ens|NLR family, CARD domain containing 3 [Source:HGNC Symbol;Acc:29889] [ENST00000324659]	13.8586	13.3432	13.2996	13.1592	12.9853	12.9515	13.2145	13.8104	13.2806	13.2417	13.6058	13.6536	0.0557334	0.35788	1.28154	0.735163	-0.325205	0.798185
A_23_P149529	TACSTD2	NM_002353	ref|Homo sapiens tumor-associated calcium signal transducer 2 (TACSTD2), mRNA [NM_002353]	12.8906	11.8523	13.4765	13.5964	13.067	13.9744	12.4818	11.5394	12.5272	13.6159	12.8068	12.6617	0.0632188	-0.705795	0.613104	0.141765	-0.324935	0.798334
A_33_P3343845	CBX7	NM_175709	ref|Homo sapiens chromobox homolog 7 (CBX7), mRNA [NM_175709]	11.4705	10.0644	10.5093	10.3948	10.4506	10.2021	10.6934	10.8729	10.5241	10.6622	11.0182	11.5656	0.513703	0.114559	1.08264	0.365821	-0.324849	0.798382
A_33_P3395743	VWA1	NM_022834	ref|Homo sapiens von Willebrand factor A domain containing 1 (VWA1), transcript variant 1, mRNA [NM_022834]	9.83194	9.02975	9.14364	9.44267	9.3075	9.62729	8.78823	9.43927	8.98241	8.35734	9.64306	9.3067	0.684126	-0.299022	0.812803	0.902674	-0.324286	0.798694
A_33_P3337131	LOC648691	NR_027426	ref|Homo sapiens hypothetical LOC648691 (LOC648691), non-coding RNA [NR_027426]	6.52753	6.2982	6.83784	6.20137	NA	6.57152	6.77525	6.49898	6.5853	6.96571	6.51958	6.9094	0.0640792	0.141089	1.10274	0.179305	-0.324098	0.798798
A_32_P115558	T53825	T53825	gb|yb85d04.s1 Stratagene liver (#937224) Homo sapiens cDNA clone IMAGE:77959 3' similar to similar to gb:M26880 UBIQUITIN (HUMAN), mRNA sequence [T53825]	8.69044	8.14147	8.34533	8.36666	8.18328	8.18002	8.11771	8.48015	8.25304	7.83795	9.07731	8.57711	0.294322	0.162045	1.11887	0.495962	-0.324076	0.79881
A_23_P70448	HIST1H1A	NM_005325	ref|Homo sapiens histone cluster 1, H1a (HIST1H1A), mRNA [NM_005325]	8.27433	7.41722	7.31483	8.24287	7.51533	7.72867	6.91511	8.06359	6.7652	7.23913	8.00335	7.05291	0.349518	-0.311452	0.805831	0.272198	-0.324024	0.798839
A_23_P113613	CDCP1	NM_022842	ref|Homo sapiens CUB domain containing protein 1 (CDCP1), transcript variant 1, mRNA [NM_022842]	6.66433	6.39209	6.81125	6.76268	NA	6.98396	NA	6.17962	6.73172	6.8516	6.77939	6.7326	0.170469	-0.208986	0.865145	0.499066	-0.32372	0.799007
A_23_P18246	XCR1	NM_005283	ref|Homo sapiens chemokine (C motif) receptor 1 (XCR1), transcript variant 1, mRNA [NM_005283]	9.62547	8.65534	8.62245	8.84441	8.38635	8.45272	8.84781	9.45812	9.06463	8.49425	9.53456	9.38825	0.164931	0.202627	1.15079	0.944673	-0.323619	0.799063
A_23_P10182	ACOX2	NM_003500	ref|Homo sapiens acyl-CoA oxidase 2, branched chain (ACOX2), mRNA [NM_003500]	9.19285	8.36393	8.68914	8.67218	8.61635	8.75728	7.59292	8.32175	8.22687	8.0825	9.04356	8.55043	0.801696	0.0169572	1.01182	0.0473625	-0.323557	0.799097
A_23_P104471	DUSP13	NM_001007271	ref|Homo sapiens dual specificity phosphatase 13 (DUSP13), transcript variant 1, mRNA [NM_001007271]	12.7385	11.5264	12.2599	12.7715	11.7254	12.5757	12.8525	12.6141	12.7455	13.545	13.0682	12.8309	0.156045	-0.31574	0.803439	0.145553	-0.322734	0.799553
A_23_P149613	FMO1	NM_002021	ref|Homo sapiens flavin containing monooxygenase 1 (FMO1), mRNA [NM_002021]	6.30246	6.36056	6.48547	6.19515	NA	6.4926	6.70647	6.24364	6.27397	6.68326	6.45856	6.59638	0.542244	0.0166822	1.01163	0.235329	-0.322415	0.79973
A_23_P104046	BPNT1	NM_006085	ref|Homo sapiens 3'(2'), 5'-bisphosphate nucleotidase 1 (BPNT1), mRNA [NM_006085]	9.84377	9.79055	NA	9.45235	9.82329	9.30083	10.2851	9.69637	9.6254	10.1318	9.90526	NA	0.553124	0.364806	1.28771	0.903102	-0.322136	0.799885
A_23_P104651	CDCA5	NM_080668	ref|Homo sapiens cell division cycle associated 5 (CDCA5), mRNA [NM_080668]	7.69071	6.51472	6.78084	6.96015	6.70585	6.92025	7.89915	10.2436	9.08082	7.58891	10.0593	9.40289	0.699236	-0.139402	0.907895	0.794179	-0.322078	0.799917
A_32_P393316	RAPGEF3	NM_001098531	ref|Homo sapiens Rap guanine nucleotide exchange factor (GEF) 3 (RAPGEF3), transcript variant 1, mRNA [NM_001098531]	8.79658	8.10156	8.26114	8.68486	8.66218	8.63632	8.25472	7.93978	8.31012	9.15859	8.57651	8.18938	0.304172	-0.401041	0.757312	0.262938	-0.321791	0.800076
A_23_P147918	S100A16	NM_080388	ref|Homo sapiens S100 calcium binding protein A16 (S100A16), mRNA [NM_080388]	9.40903	8.00551	7.99999	9.43749	8.73979	8.76674	9.70134	8.65444	8.48524	10.309	8.97584	8.55933	0.168516	-0.761222	0.589996	0.162322	-0.321403	0.800291
A_23_P87082	ROBO3	NM_022370	ref|Homo sapiens roundabout, axon guidance receptor, homolog 3 (Drosophila) (ROBO3), mRNA [NM_022370]	7.78898	7.44441	8.23606	7.36245	6.78379	8.20037	8.12359	7.94391	8.7775	8.47791	7.74701	8.44453	0.176442	0.426522	1.34399	0.806778	-0.320936	0.80055
A_33_P3263747	A_33_P3263747	A_33_P3263747	Unknown	10.7733	10.1311	9.99115	10.2898	10.3303	9.9991	10.2734	10.7693	10.3227	10.1314	10.6435	10.7779	0.69494	-0.158644	0.895867	0.780616	-0.320782	0.800636
A_33_P3363425	FRMD3	ENST00000304195	ens|FERM domain containing 3 [Source:HGNC Symbol;Acc:24125] [ENST00000304195]	8.0644	8.26117	8.55826	7.58207	7.56177	8.6497	9.19017	9.60721	9.94617	9.55832	10.2307	9.92718	0.263333	0.679096	1.60114	0.224705	-0.319971	0.801086
A_33_P3272352	ENST00000397064	ENST00000397064	ens|HCG1988162Uncharacterized protein [Source:UniProtKB/TrEMBL;Acc:A8MTT3] [ENST00000397064]	12.4504	12.0658	12.0068	11.6537	12.1338	11.9352	11.7669	12.0265	11.9793	11.9093	12.2992	12.7694	0.424451	0.130622	1.09477	0.179305	-0.319895	0.801128
A_24_P153456	ZDHHC11	NM_024786	ref|Homo sapiens zinc finger, DHHC-type containing 11 (ZDHHC11), mRNA [NM_024786]	6.13423	6.38058	6.80405	6.11562	6.41509	6.56372	6.46169	6.64548	6.80709	NA	7.32746	6.60146	0.46788	-0.0345057	0.976366	0.686433	-0.318984	0.801634
A_23_P118061	CKLF	NM_181641	ref|Homo sapiens chemokine-like factor (CKLF), transcript variant 4, mRNA [NM_181641]	11.4977	11.4571	11.1893	11.1869	11.6541	11.1761	11.2119	10.8497	10.765	11.3762	11.1682	10.5525	0.800837	0.270212	1.20599	0.625479	-0.318475	0.801917
A_23_P67042	MOCOS	NM_017947	ref|Homo sapiens molybdenum cofactor sulfurase (MOCOS), mRNA [NM_017947]	6.35383	6.44345	7.81957	6.67245	NA	8.18819	6.3774	6.68227	7.43315	6.43103	7.00043	7.40044	0.0462327	-0.986868	0.504572	0.396341	-0.318168	0.802088
A_33_P3355717	ENST00000408913	ENST00000408913	gb|Homo sapiens cDNA FLJ39779 fis, clone SPLEN2001945. [AK097098]	12.8707	12.2571	12.5022	12.5385	12.3714	12.0869	12.3193	12.7574	12.4118	11.9623	12.7299	12.8719	0.327892	0.130835	1.09493	0.925029	-0.318124	0.802112
A_23_P164691	ICAM3	NM_002162	ref|Homo sapiens intercellular adhesion molecule 3 (ICAM3), mRNA [NM_002162]	10.3076	9.66287	9.96371	9.86843	9.30167	9.94616	10.4049	10.0641	10.1781	10.8884	10.4955	9.93878	0.169927	0.0952821	1.06827	0.435336	-0.317434	0.802496
A_24_P252945	CXCR5	NM_032966	ref|Homo sapiens chemokine (C-X-C motif) receptor 5 (CXCR5), transcript variant 2, mRNA [NM_032966]	7.21036	7.2037	6.98708	7.18775	6.71194	6.61943	8.51638	7.20882	7.54667	8.93519	7.86396	7.59197	0.171187	0.491752	1.40615	0.170355	-0.317293	0.802574
A_33_P3589819	LOC100507637	AK026502	gb|Homo sapiens cDNA: FLJ22849 fis, clone KAIA987. [AK026502]	10.0787	9.43021	9.10593	9.30153	8.52024	9.26661	9.31421	9.91081	9.01099	8.68095	9.91614	9.63137	0.270094	0.163595	1.12007	0.99508	-0.317161	0.802648
A_33_P3417502	WNT3A	NM_033131	ref|Homo sapiens wingless-type MMTV integration site family, member 3A (WNT3A), mRNA [NM_033131]	8.21433	NA	7.65469	7.56615	7.68419	NA	7.69886	8.12204	7.69268	7.46574	8.05355	8.01596	#DIV/0!	0.309334	1.23914	0.969068	-0.317096	0.802684
A_23_P145657	STAG3	NM_012447	ref|Homo sapiens stromal antigen 3 (STAG3), mRNA [NM_012447]	11.1952	10.2722	10.6284	11.2496	10.7862	10.8113	9.91657	10.4587	10.8211	9.93659	11.0282	10.7755	0.208862	-0.182884	0.88094	0.450652	-0.316819	0.802838
A_23_P130642	GBP6	NM_198460	ref|Homo sapiens guanylate binding protein family, member 6 (GBP6), mRNA [NM_198460]	13.2164	12.4333	12.8162	12.4064	12.8033	12.6505	12.8279	12.6931	12.8058	13.1225	12.893	13.5737	0.613848	0.165715	1.12172	0.138884	-0.316677	0.802917
A_33_P3312030	ENST00000507296	ENST00000507296	Unknown	11.2246	10.6453	11.0065	NA	10.9767	10.72	10.679	11.4014	10.8985	10.4934	11.4006	11.2147	0.953837	0.158168	1.11587	0.795778	-0.316243	0.803159
A_33_P3512350	LOC339807	NR_034023	ref|Homo sapiens hypothetical LOC339807 (LOC339807), non-coding RNA [NR_034023]	8.24466	7.55199	7.96723	7.95017	7.67397	7.91383	7.8638	7.96096	8.25139	8.28503	7.73969	8.27713	0.59644	0.0533968	1.03771	0.72654	-0.316172	0.803198
A_33_P3417222	CD72	ENST00000378430	ens|CD72 molecule [Source:HGNC Symbol;Acc:1696] [ENST00000378430]	14.6597	14.3416	14.33	14.1133	13.9833	14.2335	13.8815	14.7304	14.2443	14.0551	14.5604	14.7616	0.124791	0.228271	1.17143	0.473871	-0.316097	0.80324
A_23_P106661	CMTM1	NM_052999	ref|Homo sapiens CKLF-like MARVEL transmembrane domain containing 1 (CMTM1), transcript variant 17, mRNA [NM_052999]	7.27392	7.11705	6.8394	7.21586	7.4641	7.38816	6.95299	6.97707	6.37351	7.08474	7.45269	NA	0.258029	-0.271115	0.828679	0.327969	-0.315724	0.803447
A_33_P3242820	LOC115110	NR_026927	ref|Homo sapiens hypothetical LOC115110 (LOC115110), non-coding RNA [NR_026927]	11.0907	11.3004	10.6606	11.147	11.2003	10.8559	11.5156	11.8444	11.6678	12.0332	11.9821	11.1731	0.614071	-0.0563117	0.96172	0.87285	-0.314299	0.804242
A_24_P399230	WFIKKN2	NM_175575	ref|Homo sapiens WAP, follistatin/kazal, immunoglobulin, kunitz and netrin domain containing 2 (WFIKKN2), mRNA [NM_175575]	6.66622	NA	6.55498	6.54531	6.20219	7.22475	6.4809	6.1053	6.58786	7.43328	6.70991	6.79472	0.613698	0.0652866	1.04629	0.112074	-0.31382	0.804509
A_23_P115356	AKR7A2	NM_003689	ref|Homo sapiens aldo-keto reductase family 7, member A2 (aflatoxin aldehyde reductase) (AKR7A2), mRNA [NM_003689]	12.6886	12.2609	12.162	12.2035	12.7659	12.1687	12.8828	13.117	12.6955	13.2684	13.1961	12.5246	0.97813	0.0574254	1.04061	0.604786	-0.313247	0.804828
A_23_P121702	OCIAD2	NM_001014446	ref|Homo sapiens OCIA domain containing 2 (OCIAD2), transcript variant 1, mRNA [NM_001014446]	10.2903	9.1601	10.2046	10.4237	9.25715	10.1896	10.1689	9.48758	9.81594	10.4986	10.1292	9.94948	0.249022	0.0149855	1.01044	0.130507	-0.31324	0.804832
A_33_P3261720	LOC151009	NR_027244	ref|Homo sapiens hypothetical LOC151009 (LOC151009), non-coding RNA [NR_027244]	8.83809	8.24707	7.91069	8.32234	7.68218	8.03896	7.99849	8.67514	8.10553	7.85628	8.41863	8.44894	0.291063	0.208114	1.15518	0.92927	-0.313091	0.804915
A_23_P118815	BIRC5	NM_001012271	ref|Homo sapiens baculoviral IAP repeat containing 5 (BIRC5), transcript variant 3, mRNA [NM_001012271]	7.88471	6.26301	NA	6.22379	NA	6.10829	7.42337	9.71899	8.54495	6.74969	9.27603	8.85744	#DIV/0!	0.907822	1.87621	0.463078	-0.312488	0.805252
A_33_P3331326	A_33_P3331326	A_33_P3331326	Unknown	11.7908	11.3817	11.1058	11.0554	10.8279	11.1297	11.21	11.6896	11.2826	10.4612	11.7537	11.595	0.206724	0.326286	1.25378	0.735896	-0.312409	0.805296
A_33_P3235117	LOC100133286	NR_040084	ref|Homo sapiens hypothetical LOC100133286 (LOC100133286), non-coding RNA [NR_040084]	8.36158	7.61181	7.81247	7.92152	7.23755	7.68039	7.88397	8.14345	7.57081	7.73483	8.19617	8.31098	0.0779493	0.132075	1.09587	0.508952	-0.312199	0.805413
A_24_P258235	OR5L2	NM_001004739	ref|Homo sapiens olfactory receptor, family 5, subfamily L, member 2 (OR5L2), mRNA [NM_001004739]	6.59778	7.76984	7.30478	6.79335	7.39486	7.50744	6.64768	8.59116	7.5345	6.70917	8.49522	7.84639	0.971375	-0.0900838	0.939468	0.517611	-0.311884	0.805589
A_23_P100632	HN1	NM_001002033	ref|Homo sapiens hematological and neurological expressed 1 (HN1), transcript variant 3, mRNA [NM_001002033]	14.8765	15.1853	15.3806	14.9969	15.387	15.4125	14.9379	14.8051	15.3637	15.3008	15.2487	14.819	0.137739	-0.201661	0.869549	0.808846	-0.310834	0.806176
A_33_P3367396	FAM177B	NM_207468	ref|Homo sapiens family with sequence similarity 177, member B (FAM177B), mRNA [NM_207468]	9.27818	8.82799	8.24841	8.29987	7.87249	7.93158	8.78357	8.72969	8.4517	7.48927	9.0405	9.29691	0.0743166	0.896407	1.86142	0.949365	-0.310806	0.806191
A_23_P78734	MYH14	NM_001077186	ref|Homo sapiens myosin, heavy chain 14, non-muscle (MYH14), transcript variant 1, mRNA [NM_001077186]	11.0602	10.6748	10.8304	10.6434	10.1296	10.467	10.6648	11.0058	10.7066	10.3682	11.0171	11.1471	0.0145974	0.363367	1.28642	0.831255	-0.310586	0.806314
A_33_P3254320	SH2D3A	NM_005490	ref|Homo sapiens SH2 domain containing 3A (SH2D3A), mRNA [NM_005490]	7.15014	7.17997	7.00431	7.12006	7.05929	7.13976	7.5615	7.10786	7.23877	7.62475	7.54866	7.05227	0.951967	0.0300764	1.02107	0.620247	-0.309898	0.806699
A_23_P113613	CDCP1	NM_022842	ref|Homo sapiens CUB domain containing protein 1 (CDCP1), transcript variant 1, mRNA [NM_022842]	6.4949	6.2866	6.81262	6.79062	6.27632	6.9511	6.42375	NA	6.72786	6.88547	7.11842	6.76311	0.250844	-0.295723	0.814664	0.451481	-0.309664	0.80683
A_23_P302550	RGS18	NM_130782	ref|Homo sapiens regulator of G-protein signaling 18 (RGS18), mRNA [NM_130782]	6.63049	7.24388	8.09204	6.39695	6.63516	7.6011	NA	6.82661	7.53663	NA	7.59323	7.38915	0.0568865	0.60872	1.52491	0.620996	-0.309566	0.806884
A_23_P11843	LRRN2	NM_201630	ref|Homo sapiens leucine rich repeat neuronal 2 (LRRN2), transcript variant 2, mRNA [NM_201630]	9.00441	8.60273	8.19544	8.31842	8.2414	8.35158	8.33481	8.94013	8.5542	8.02988	8.9884	8.86369	0.349449	0.284309	1.21783	0.930241	-0.30949	0.806927
A_23_P210330	HSPC159	NM_014181	ref|Homo sapiens galectin-related protein (HSPC159), mRNA [NM_014181]	10.2564	9.65994	9.44366	10.1607	9.68743	9.74141	10.6188	10.4296	10.158	10.7391	11.0036	10.2282	0.577914	-0.0814715	0.945093	0.252783	-0.309459	0.806944
A_23_P50946	RAMP1	NM_005855	ref|Homo sapiens receptor (G protein-coupled) activity modifying protein 1 (RAMP1), mRNA [NM_005855]	16.3074	16.0077	16.6075	16.1943	16.604	16.9203	15.0116	15.335	16.0653	15.3564	15.6442	16.1135	0.32685	-0.2966	0.814169	0.129321	-0.309267	0.807052
A_33_P3354975	MTMR9LP	NR_026850	ref|Homo sapiens myotubularin related protein 9-like, pseudogene (MTMR9LP), non-coding RNA [NR_026850]	7.95405	7.30486	7.21601	7.1177	7.06625	7.39394	7.45591	8.27966	7.33655	7.3593	7.96133	7.765	0.416606	0.187164	1.13852	0.985616	-0.309098	0.807146
A_32_P525524	ITPRIPL1	NM_178495	ref|Homo sapiens inositol 1,4,5-trisphosphate receptor interacting protein-like 1 (ITPRIPL1), transcript variant 1, mRNA [NM_178495]	7.97436	7.80946	7.58664	7.8685	7.8728	7.92143	7.73814	7.17743	7.19451	8.11338	7.50348	7.15072	0.527067	-0.0633358	0.957049	0.239311	-0.308969	0.807218
A_23_P113613	CDCP1	NM_022842	ref|Homo sapiens CUB domain containing protein 1 (CDCP1), transcript variant 1, mRNA [NM_022842]	6.53172	6.2157	6.68476	6.72555	NA	6.95658	6.43649	NA	6.76988	6.91102	6.94467	6.7628	0.105655	-0.30934	0.807011	0.509491	-0.307836	0.807852
A_33_P3368139	MAP3K1	NM_005921	ref|Homo sapiens mitogen-activated protein kinase kinase kinase 1 (MAP3K1), mRNA [NM_005921]	10.8824	11.0176	11.5911	10.5122	10.8988	11	10.7774	10.8394	11.6501	10.5745	11.1468	11.2866	0.118607	0.118791	1.08582	0.710951	-0.307367	0.808115
A_23_P342138	ADAMTSL1	NM_001040272	ref|Homo sapiens ADAMTS-like 1 (ADAMTSL1), transcript variant 4, mRNA [NM_001040272]	7.14182	6.46383	NA	6.73636	NA	6.49226	6.24478	6.60504	6.2529	6.57244	6.5601	6.5103	#DIV/0!	0.188509	1.13959	0.255909	-0.307202	0.808208
A_24_P280497	FBRSL1	NM_001142641	ref|Homo sapiens fibrosin-like 1 (FBRSL1), mRNA [NM_001142641]	14.267	13.7951	14.0502	13.9413	13.4461	13.9436	14.051	14.2594	NA	13.5987	14.4619	14.4887	0.0778085	0.108847	1.07837	0.767851	-0.306616	0.808536
A_32_P189204	GAS2L3	NM_174942	ref|Homo sapiens growth arrest-specific 2 like 3 (GAS2L3), mRNA [NM_174942]	9.69825	10.367	9.84356	9.34581	10.0492	9.79892	8.17706	9.16444	8.64352	NA	9.37199	8.52802	0.134107	0.0446389	1.03143	0.8233	-0.306482	0.808611
A_33_P3358957	PAPL	NM_001004318	ref|Homo sapiens iron/zinc purple acid phosphatase-like protein (PAPL), mRNA [NM_001004318]	9.85775	9.00701	9.13885	9.29171	8.93695	9.33407	9.25911	9.51223	9.26638	9.57229	9.36179	9.90681	0.577761	-0.152856	0.899468	0.363559	-0.305914	0.808929
A_33_P3346327	KGFLP1	NR_003674	ref|Homo sapiens keratinocyte growth factor-like protein 1 (KGFLP1), non-coding RNA [NR_003674]	7.34984	7.14293	6.82306	6.97006	6.86042	6.91892	7.1088	7.67576	6.77021	NA	7.84914	6.97915	0.322841	0.224014	1.16798	0.0590611	-0.305342	0.80925
A_24_P416257	GGA2	NM_015044	ref|Homo sapiens golgi-associated, gamma adaptin ear containing, ARF binding protein 2 (GGA2), mRNA [NM_015044]	9.33982	9.71689	9.6176	8.54211	9.71234	9.84666	8.35631	8.81756	9.33961	8.26428	9.20087	9.12268	0.601262	-0.0947378	0.936442	0.90459	-0.305122	0.809374
A_23_P207400	BRCA1	NM_007300	ref|Homo sapiens breast cancer 1, early onset (BRCA1), transcript variant 2, mRNA [NM_007300]	7.03746	6.81732	6.84342	6.63612	6.86769	6.95561	7.90766	8.99486	8.54828	7.37174	8.85961	8.85325	0.671567	-0.0242662	0.983321	0.665086	-0.304973	0.809458
A_33_P3247534	LOC389834	NR_027420	ref|Homo sapiens ankyrin repeat domain 57 pseudogene (LOC389834), non-coding RNA [NR_027420]	8.43094	8.42884	8.70785	8.2985	9.16821	8.97334	8.23712	9.01595	8.62774	8.06404	9.13371	8.93264	0.367754	-0.542403	0.686626	0.610376	-0.304905	0.809495
A_33_P3304170	PIK3CG	NM_002649	ref|Homo sapiens phosphoinositide-3-kinase, catalytic, gamma polypeptide (PIK3CG), mRNA [NM_002649]	10.3313	10.1709	10.4327	10.9606	10.2807	10.3236	11.1659	10.5814	10.6747	11.2931	10.9791	10.3989	0.438787	0.00764042	1.00531	0.712592	-0.304363	0.8098
A_23_P406785	C9orf50	NM_199350	ref|Homo sapiens chromosome 9 open reading frame 50 (C9orf50), mRNA [NM_199350]	8.48108	NA	7.54318	8.48797	8.38497	8.15566	7.65406	7.86369	7.79275	8.09605	8.4443	8.07557	0.49284	-0.372845	0.772258	0.0369386	-0.303298	0.810398
A_33_P3378284	COX6B2	NM_144613	ref|Homo sapiens cytochrome c oxidase subunit VIb polypeptide 2 (testis) (COX6B2), mRNA [NM_144613]	13.5002	12.6087	13.1764	12.6518	13.0091	12.9948	13.1871	13.1101	13.0206	13.4133	13.2102	13.816	0.619567	0.181607	1.13415	0.222561	-0.303207	0.810449
A_23_P362893	TEAD1	NM_021961	ref|Homo sapiens TEA domain family member 1 (SV40 transcriptional enhancer factor) (TEAD1), mRNA [NM_021961]	7.36548	7.05812	7.27237	6.96685	6.72845	7.17741	7.13621	7.38837	6.9995	7.04541	7.43836	7.48325	0.0962559	0.305524	1.23587	0.483077	-0.302153	0.811041
A_23_P153897	GNG7	NM_052847	ref|Homo sapiens guanine nucleotide binding protein (G protein), gamma 7 (GNG7), mRNA [NM_052847]	7.69286	8.51767	7.5662	7.52482	8.11436	7.14593	6.87959	7.40454	6.84528	7.18047	8.068	6.73995	0.0556295	0.168041	1.12353	0.326218	-0.300883	0.811756
A_33_P3627001	PEBP4	NM_144962	ref|Homo sapiens phosphatidylethanolamine-binding protein 4 (PEBP4), mRNA [NM_144962]	6.84433	7.13446	6.67657	6.37584	6.85178	6.89366	6.92997	8.0931	6.9219	6.86942	7.85758	7.23082	0.476181	-0.00745327	0.994847	0.981115	-0.30085	0.811774
A_23_P160992	FMO4	NM_002022	ref|Homo sapiens flavin containing monooxygenase 4 (FMO4), mRNA [NM_002022]	7.94788	7.80691	7.60624	7.70013	8.03688	7.7384	8.25842	8.24505	NA	8.45721	8.64714	NA	0.818075	0.0685077	1.04863	0.207695	-0.30044	0.812005
A_33_P3295870	FAM166A	NM_001001710	ref|Homo sapiens family with sequence similarity 166, member A (FAM166A), mRNA [NM_001001710]	7.62568	6.85236	7.38408	6.9453	6.9656	7.31633	7.00836	7.94665	7.21663	6.30814	8.7383	7.51672	0.471103	0.418484	1.33652	0.794264	-0.300086	0.812204
A_23_P158925	GPR125	NM_145290	ref|Homo sapiens G protein-coupled receptor 125 (GPR125), mRNA [NM_145290]	6.5519	7.45502	6.55902	6.6033	7.36051	7.00583	7.03556	8.60037	7.21335	6.72779	8.97529	7.51287	0.492848	-0.446818	0.733659	0.628644	-0.299526	0.81252
A_23_P44195	MSI2	NM_138962	ref|Homo sapiens musashi homolog 2 (Drosophila) (MSI2), transcript variant 1, mRNA [NM_138962]	8.08578	7.52274	7.54471	7.94503	7.59952	7.659	9.07127	7.8407	7.8077	9.11821	8.14007	7.92513	0.852457	-0.114284	0.923841	0.176152	-0.299372	0.812606
A_23_P113613	CDCP1	NM_022842	ref|Homo sapiens CUB domain containing protein 1 (CDCP1), transcript variant 1, mRNA [NM_022842]	NA	6.2682	6.84221	6.92772	6.24054	6.99436	6.4429	NA	6.84311	6.94224	7.14096	6.83493	0.614461	-0.372519	0.772433	0.510435	-0.29923	0.812686
A_33_P3260021	A_33_P3260021	A_33_P3260021	Unknown	7.53067	7.09861	7.78547	7.18185	6.84525	7.74732	7.98449	7.62575	7.3055	7.92465	7.44007	8.07488	0.14582	0.348819	1.27352	0.618948	-0.298904	0.81287
A_33_P3265866	A_33_P3265866	A_33_P3265866	Unknown	8.87479	9.19163	9.13978	8.47436	6.37795	8.38668	8.68329	9.69538	8.6321	9.11711	8.86317	8.98216	0.22096	0.753096	1.68541	0.972146	-0.298876	0.812885
A_33_P3406828	TEKT4P2	ENST00000400839	ens|Uncharacterized protein [Source:UniProtKB/TrEMBL;Acc:B7WNX9] [ENST00000400839]	7.85414	7.56459	7.87939	7.56868	6.94899	7.58982	8.03682	7.76722	7.39188	7.67016	8.06561	8.16584	0.0682589	0.285464	1.2188	0.550747	-0.298395	0.813157
A_33_P3288649	HOXA10	NM_018951	ref|Homo sapiens homeobox A10 (HOXA10), transcript variant 1, mRNA [NM_018951]	11.8958	11.4108	11.6827	11.4352	11.3362	11.2871	11.3224	11.9438	11.5376	11.1067	11.8358	12.0042	0.1215	0.346486	1.27146	0.842982	-0.298214	0.813258
A_23_P51679	MEF2D	NM_005920	ref|Homo sapiens myocyte enhancer factor 2D (MEF2D), mRNA [NM_005920]	11.7149	11.1374	11.0853	11.1101	11.3875	11.3173	10.8406	11.5839	11.2891	NA	11.5494	11.6252	0.897917	-0.179833	0.882805	0.565018	-0.298158	0.81329
A_23_P422071	B3GALT4	NM_003782	ref|Homo sapiens UDP-Gal:betaGlcNAc beta 1,3-galactosyltransferase, polypeptide 4 (B3GALT4), mRNA [NM_003782]	11.3033	11.4406	11.3461	11.1078	11.2594	11.1731	12.1145	11.6497	11.6908	12.0411	11.988	11.3987	0.00129291	0.17296	1.12737	0.965279	-0.297222	0.813818
A_33_P3613358	AK097143	AK097143	gb|Homo sapiens cDNA FLJ39824 fis, clone SPLEN2011981. [AK097143]	9.53178	9.07878	9.12486	8.73483	8.89873	9.00201	9.18155	8.78993	9.04331	9.14223	9.34044	9.81371	0.231441	0.226126	1.16969	0.219233	-0.297127	0.813871
A_33_P3387831	CENPM	NM_024053	ref|Homo sapiens centromere protein M (CENPM), transcript variant 1, mRNA [NM_024053]	8.38098	7.37855	7.17109	7.10572	6.99081	7.13424	8.85498	11.0796	10.2178	8.50604	10.5145	10.6263	0.263986	0.272829	1.20817	0.625692	-0.296698	0.814114
A_33_P3399755	A_33_P3399755	A_33_P3399755	Unknown	10.1503	10.3076	9.81516	9.47022	10.1948	9.319	9.25601	10.6092	9.53233	9.14565	9.87163	9.82838	0.123756	0.680067	1.60221	0.602907	-0.296051	0.814479
A_23_P110473	NAIP	NM_004536	ref|Homo sapiens NLR family, apoptosis inhibitory protein (NAIP), transcript variant 1, mRNA [NM_004536]	8.83037	8.69465	9.6857	8.76544	8.37027	9.39636	8.71194	8.69511	9.63885	8.09164	9.00684	9.42107	0.108477	0.0649341	1.04604	0.582341	-0.294906	0.815126
A_33_P3287113	KIAA1530	ENST00000296312	ens|KIAA1530 [Source:HGNC Symbol;Acc:29304] [ENST00000296312]	10.2441	9.36137	9.31569	9.7752	9.38014	9.27555	9.76854	10.1299	9.61392	9.05538	10.17	10.0631	0.399006	-0.0187656	0.987077	0.846819	-0.294539	0.815333
A_24_P50950	CCDC88B	ENST00000492980	ens|coiled-coil domain containing 88B [Source:HGNC Symbol;Acc:26757] [ENST00000492980]	6.5501	6.75716	6.83728	6.97413	6.35305	6.39487	7.89817	6.34855	6.71828	7.51373	NA	6.5117	0.66771	0.362292	1.28547	0.186101	-0.294433	0.815393
A_33_P3227703	A_33_P3227703	A_33_P3227703	Unknown	7.19293	6.64325	6.68513	6.66921	6.45189	6.66639	6.53884	6.68712	6.86806	6.06095	6.98077	7.21326	0.2406	0.0187364	1.01307	0.858894	-0.293649	0.815836
A_33_P3345816	GPER	NM_001039966	ref|Homo sapiens G protein-coupled estrogen receptor 1 (GPER), transcript variant 3, mRNA [NM_001039966]	9.4482	8.75152	8.36051	9.04312	8.87935	8.68498	9.37364	9.38805	8.97385	9.66668	9.86426	8.9242	0.949004	-0.127826	0.915209	0.259898	-0.293039	0.816181
A_33_P3422265	LOC729305	XR_114546	ref|PREDICTED: Homo sapiens hypothetical LOC729305 (LOC729305), partial miscRNA [XR_114546]	8.2163	7.85219	7.61447	8.07772	8.05366	7.70617	7.76295	7.70859	8.08085	7.70917	8.37981	8.05509	0.658227	-0.201469	0.869665	0.493066	-0.292135	0.816692
A_23_P100632	HN1	NM_001002033	ref|Homo sapiens hematological and neurological expressed 1 (HN1), transcript variant 3, mRNA [NM_001002033]	14.7312	14.98	15.3329	14.6261	15.2256	15.3675	14.9408	14.5644	15.1691	15.2328	15.254	14.7401	0.62489	-0.245595	0.843468	0.630306	-0.291955	0.816794
A_23_P103617	ANXA9	NM_003568	ref|Homo sapiens annexin A9 (ANXA9), mRNA [NM_003568]	6.82516	7.35518	NA	6.63601	6.66961	6.81386	6.86632	7.02673	6.56454	7.15758	7.21757	6.81682	0.328617	0.420561	1.33845	0.0139619	-0.291265	0.817185
A_33_P3263512	A_33_P3263512	A_33_P3263512	Unknown	14.3384	13.4382	13.953	13.5114	13.9011	13.871	13.7565	14.0096	13.9614	14.1267	14.2521	14.6731	0.729263	0.0819924	1.05848	0.0876461	-0.290708	0.817501
A_23_P118061	CKLF	NM_181641	ref|Homo sapiens chemokine-like factor (CKLF), transcript variant 4, mRNA [NM_181641]	11.6421	11.416	11.3408	11.3466	11.6904	11.2968	11.2855	10.9038	10.858	11.4181	11.1944	10.7113	0.907442	0.0693948	1.04928	0.545893	-0.290597	0.817563
A_23_P124417	BUB1	NM_004336	ref|Homo sapiens budding uninhibited by benzimidazoles 1 homolog (yeast) (BUB1), mRNA [NM_004336]	6.3214	6.40388	6.30075	NA	NA	6.4208	6.79343	8.46161	7.75976	6.68345	8.26974	8.04979	#DIV/0!	-0.0994089	0.933415	0.981296	-0.290034	0.817883
A_23_P121702	OCIAD2	NM_001014446	ref|Homo sapiens OCIA domain containing 2 (OCIAD2), transcript variant 1, mRNA [NM_001014446]	10.0182	9.09003	9.98028	10.1771	9.17699	10.0687	10.076	9.26951	9.69069	10.256	9.97898	9.69881	0.0425329	-0.0884385	0.94054	0.29202	-0.288286	0.818874
A_23_P165007	RASGRP4	NM_170604	ref|Homo sapiens RAS guanyl releasing protein 4 (RASGRP4), transcript variant a, mRNA [NM_170604]	7.34586	7.22616	7.74783	7.00594	6.72983	7.45944	7.29152	7.03358	6.82515	7.39002	7.32131	7.205	0.0267036	0.339917	1.26568	0.0910433	-0.287725	0.819193
A_23_P113613	CDCP1	NM_022842	ref|Homo sapiens CUB domain containing protein 1 (CDCP1), transcript variant 1, mRNA [NM_022842]	6.40132	NA	6.76847	6.74485	6.45974	6.73094	6.18097	6.48619	6.43856	6.80784	6.72627	6.64613	0.569276	-0.146047	0.903723	0.117071	-0.287711	0.819201
A_33_P3241184	A_33_P3241184	A_33_P3241184	Unknown	7.49212	6.62437	6.46615	6.401	NA	7.80685	7.1128	7.8639	7.19682	6.25952	7.72987	7.48392	0.934893	-0.479551	0.717201	0.55585	-0.287097	0.81955
A_23_P110473	NAIP	NM_004536	ref|Homo sapiens NLR family, apoptosis inhibitory protein (NAIP), transcript variant 1, mRNA [NM_004536]	9.16573	9.00676	10.1139	9.10428	8.6143	9.69358	8.99197	8.91218	10.0106	8.33554	9.27884	9.80368	0.127255	0.0614486	1.04351	0.632285	-0.28687	0.819678
A_33_P3329344	FASN	NM_004104	ref|Homo sapiens fatty acid synthase (FASN), mRNA [NM_004104]	11.8889	10.5882	10.7897	11.612	10.5023	11.2929	10.0373	10.6584	10.107	10.1167	10.6135	10.3938	0.860483	-0.503148	0.705566	0.383514	-0.286785	0.819727
A_33_P3421867	MDGA1	ENST00000373401	ens|MAM domain containing glycosylphosphatidylinositol anchor 1 [Source:HGNC Symbol;Acc:19267] [ENST00000373401]	9.23427	8.31702	8.65529	8.27627	7.32888	8.03362	8.30426	NA	8.50962	NA	8.44236	8.94275	0.0183151	0.621671	1.53866	#DIV/0!	-0.285615	0.820392
A_24_P227415	CLEC7A	NM_197954	ref|Homo sapiens C-type lectin domain family 7, member A (CLEC7A), transcript variant 6, mRNA [NM_197954]	9.68159	9.20379	9.46957	9.65848	9.40794	9.01558	8.27002	7.97781	8.67214	8.26667	8.74521	8.55536	0.683754	0.0616263	1.04364	0.518584	-0.285335	0.820551
A_23_P1014	C1orf97	NR_026761	ref|Homo sapiens chromosome 1 open reading frame 97 (C1orf97), non-coding RNA [NR_026761]	9.90265	9.28778	9.57445	9.89272	9.84027	9.61588	10.4966	9.84338	9.8875	10.1728	10.1979	9.70125	0.391547	-0.265822	0.831725	0.825751	-0.285326	0.820556
A_23_P154688	SLC4A11	NM_032034	ref|Homo sapiens solute carrier family 4, sodium borate transporter, member 11 (SLC4A11), transcript variant 2, mRNA [NM_032034]	8.93169	8.87601	8.9532	8.73103	8.32472	8.53756	9.45885	9.01082	8.70151	9.29595	9.38672	8.61644	0.0624192	0.394134	1.31415	0.823462	-0.285133	0.820666
A_23_P106887	FUS	NM_004960	ref|Homo sapiens fused in sarcoma (FUS), transcript variant 1, mRNA [NM_004960]	9.67987	11.4772	11.2701	11.1382	11.1768	9.53417	11.5178	9.38031	9.86472	11.1482	NA	9.15134	0.854083	0.13191	1.09574	0.195689	-0.285058	0.820708
A_24_P38572	NOL6	NM_022917	ref|Homo sapiens nucleolar protein family 6 (RNA-associated) (NOL6), transcript variant alpha, mRNA [NM_022917]	6.82926	8.04496	7.632	6.52716	7.78604	7.82592	7.14054	9.01867	7.84096	6.69854	8.60938	8.12566	0.521146	-0.154039	0.898731	0.509045	-0.284707	0.820908
A_23_P53126	LMO2	NM_005574	ref|Homo sapiens LIM domain only 2 (rhombotin-like 1) (LMO2), transcript variant 1, mRNA [NM_005574]	11.9792	11.6854	12.0364	11.8457	11.7585	12.0486	11.8237	NA	11.9729	12.1829	12.5649	12.0502	0.817836	0.133525	1.09697	0.365067	-0.284657	0.820937
A_23_P122937	ELMO1	NM_014800	ref|Homo sapiens engulfment and cell motility 1 (ELMO1), transcript variant 1, mRNA [NM_014800]	8.5631	8.56838	8.73741	8.29289	8.33248	8.90417	8.02095	8.04577	8.20904	8.47435	8.22902	8.33003	0.504707	0.235892	1.17763	0.1317	-0.284266	0.821159
A_23_P250212	SGK223	NM_001080826	ref|Homo sapiens homolog of rat pragma of Rnd2 (SGK223), mRNA [NM_001080826]	12.4008	12.2316	12.2622	12.1944	12.7334	12.6124	11.42	11.3703	11.7164	11.7039	11.8794	11.5233	0.42278	-0.350262	0.784442	0.435974	-0.283892	0.821372
A_23_P10182	ACOX2	NM_003500	ref|Homo sapiens acyl-CoA oxidase 2, branched chain (ACOX2), mRNA [NM_003500]	9.37049	8.86896	9.00337	8.90857	8.59033	9.09412	7.90494	8.59005	8.48376	8.19248	9.2038	8.76724	0.314192	0.094793	1.06791	0.0689256	-0.283473	0.821611
A_23_P29769	WWTR1	NM_015472	ref|Homo sapiens WW domain containing transcription regulator 1 (WWTR1), transcript variant 1, mRNA [NM_015472]	9.52404	8.55778	8.62934	9.64997	8.5811	9.30019	10.523	9.78815	9.84293	10.5844	10.1258	9.99456	0.306725	-0.670852	0.628136	0.152657	-0.282914	0.821929
A_33_P3336223	ENST00000398067	ENST00000398067	tc|ALU6_HUMAN (P39193) Alu subfamily SP sequence contamination warning entry, partial (18%) [THC2521288]	9.70465	9.14807	9.19291	8.7779	8.95446	8.97237	9.01667	9.28606	9.151	9.02125	9.43371	9.98538	0.203617	0.238446	1.17972	0.327768	-0.282705	0.822048
A_23_P50052	C18orf12	XR_109479	ref|PREDICTED: Homo sapiens chromosome 18 open reading frame 12 (C18orf12), miscRNA [XR_109479]	10.7551	10.2627	10.1938	10.2592	10.0317	10.1336	10.1816	10.7379	10.4846	9.98276	10.7668	10.7865	0.174296	0.129155	1.09365	0.790019	-0.282199	0.822336
A_24_P179816	SLC27A3	NM_024330	ref|Homo sapiens solute carrier family 27 (fatty acid transporter), member 3 (SLC27A3), mRNA [NM_024330]	12.6582	12.9927	12.6841	12.7915	13.7349	13.1117	12.1452	12.0531	12.4824	12.5698	12.3853	12.4268	0.132147	-0.427562	0.743517	0.253025	-0.281615	0.82267
A_32_P53524	NTN1	NM_004822	ref|Homo sapiens netrin 1 (NTN1), mRNA [NM_004822]	6.84158	6.88558	7.4226	6.38325	NA	6.96566	6.73247	7.20025	8.17224	NA	7.69304	7.27067	0.000966383	0.211127	1.15759	0.81845	-0.281606	0.822674
A_23_P11843	LRRN2	NM_201630	ref|Homo sapiens leucine rich repeat neuronal 2 (LRRN2), transcript variant 2, mRNA [NM_201630]	9.07466	8.50371	8.2721	8.2723	8.66063	8.35753	8.32072	8.98597	8.5753	8.17992	9.0088	8.85651	0.606667	0.146182	1.10664	0.701125	-0.281211	0.8229
A_33_P3367201	MMAB	NM_052845	ref|Homo sapiens methylmalonic aciduria (cobalamin deficiency) cblB type (MMAB), nuclear gene encoding mitochondrial protein, transcript variant 1, mRNA [NM_052845]	8.9363	8.08213	8.0826	8.69479	7.63202	8.36887	7.72716	7.24137	7.48503	7.95727	7.76609	7.3686	0.600327	-0.286269	0.82002	0.36959	-0.281062	0.822985
A_32_P107029	NAPSA	NM_004851	ref|Homo sapiens napsin A aspartic peptidase (NAPSA), mRNA [NM_004851]	7.57251	7.34347	8.20976	7.75523	7.34946	8.14895	8.42967	NA	9.04542	9.43341	7.80068	9.01842	0.616752	-0.182717	0.881042	0.517125	-0.280872	0.823094
A_33_P3326256	MRPS16	NM_016065	ref|Homo sapiens mitochondrial ribosomal protein S16 (MRPS16), nuclear gene encoding mitochondrial protein, mRNA [NM_016065]	9.79779	9.79583	9.65145	10.2315	10.5051	9.93934	9.87983	9.64691	10.0839	10.1605	10.2051	10.0942	0.0610279	-0.435681	0.739345	0.2154	-0.280707	0.823187
A_33_P3278159	A_33_P3278159	A_33_P3278159	Unknown	10.4157	10.0512	10.1704	9.77558	9.53761	10.0692	10.1492	9.96361	9.95342	10.2443	10.2386	10.7657	0.123835	0.394788	1.31475	0.208792	-0.280705	0.823188
A_33_P3266744	SYTL1	NM_032872	ref|Homo sapiens synaptotagmin-like 1 (SYTL1), transcript variant 2, mRNA [NM_032872]	12.6621	12.6105	12.195	12.3187	12.7546	12.1794	12.1891	12.6057	12.1523	12.6039	12.469	12.0169	0.667233	0.29178	1.22415	0.819772	-0.279985	0.8236
A_24_P345377	GOLPH3L	NM_018178	ref|Homo sapiens golgi phosphoprotein 3-like (GOLPH3L), mRNA [NM_018178]	8.60277	8.67592	8.81958	8.52552	8.3721	8.81453	8.58114	8.66294	8.84761	8.94265	9.36035	8.56844	0.288978	0.150401	1.10988	0.459999	-0.279702	0.823761
A_23_P80048	FER1L4	NR_024377	ref|Homo sapiens fer-1-like 4 (C. elegans) pseudogene (FER1L4), non-coding RNA [NR_024377]	7.06896	6.62861	7.19378	6.99905	6.61259	7.57983	7.30282	7.41643	7.81273	8.00682	7.69581	7.45148	0.558722	0.0699144	1.04965	0.571958	-0.279385	0.823942
A_23_P104464	ALOX5	NM_000698	ref|Homo sapiens arachidonate 5-lipoxygenase (ALOX5), mRNA [NM_000698]	11.3709	11.1688	10.8801	10.4929	10.7515	10.6067	12.1411	11.7364	11.2744	12.218	12.0157	10.6543	0.103114	0.562165	1.47648	0.777405	-0.279315	0.823982
A_33_P3225843	CCDC149	NM_173463	ref|Homo sapiens coiled-coil domain containing 149 (CCDC149), transcript variant 1, mRNA [NM_173463]	8.3061	8.29319	8.14248	8.19692	7.52361	8.14733	8.48078	8.2953	8.15128	8.57457	8.88709	8.12988	0.350898	0.145854	1.10639	0.360428	-0.279269	0.824009
A_23_P121702	OCIAD2	NM_001014446	ref|Homo sapiens OCIA domain containing 2 (OCIAD2), transcript variant 1, mRNA [NM_001014446]	9.89779	8.77459	9.93472	10.0676	9.11225	9.9486	9.87501	9.17791	9.55053	10.1839	9.82954	9.60454	0.20413	-0.0508103	0.965394	0.190022	-0.279009	0.824157
A_24_P376787	ZNF496	NM_032752	ref|Homo sapiens zinc finger protein 496 (ZNF496), mRNA [NM_032752]	7.38889	7.11131	7.48681	7.45587	6.72808	7.2675	7.74346	7.11481	7.03121	7.82436	7.20646	7.39323	0.30765	0.121382	1.08778	0.192279	-0.278423	0.824492
A_33_P3407895	RINL	NM_001195833	ref|Homo sapiens Ras and Rab interactor-like (RINL), transcript variant 1, mRNA [NM_001195833]	9.07088	8.63899	9.13344	8.98339	8.47763	8.96786	10.1905	9.62897	9.65132	10.3698	9.9296	9.44856	0.0320852	0.103019	1.07402	0.604383	-0.278282	0.824572
A_33_P3212109	DCDC2	NM_016356	ref|Homo sapiens doublecortin domain containing 2 (DCDC2), transcript variant 1, mRNA [NM_016356]	6.70662	7.03199	6.65026	6.92061	7.05563	6.96328	7.37352	7.65552	7.42326	7.70138	8.17373	7.33263	0.163191	-0.256658	0.837025	0.296389	-0.278119	0.824666
A_23_P121702	OCIAD2	NM_001014446	ref|Homo sapiens OCIA domain containing 2 (OCIAD2), transcript variant 1, mRNA [NM_001014446]	NA	8.93375	9.83783	10.0964	9.00801	10.0088	9.99789	9.17044	9.58227	10.2226	9.8602	9.69238	0.23906	-0.622974	0.649331	0.193801	-0.277929	0.824774
A_33_P3250343	LOC100133161	NR_028326	ref|Homo sapiens hypothetical LOC100133161 (LOC100133161), non-coding RNA [NR_028326]	17.0029	16.7728	16.8976	16.8019	16.6379	16.5078	16.8163	17.0643	16.9071	16.4506	17.3701	17.1845	0.0869273	0.259766	1.19728	0.772331	-0.277452	0.825047
A_23_P104471	DUSP13	NM_001007271	ref|Homo sapiens dual specificity phosphatase 13 (DUSP13), transcript variant 1, mRNA [NM_001007271]	12.8267	11.8313	12.4318	12.9656	11.3813	12.7678	13.0155	12.7667	12.9603	13.5545	13.2373	12.9548	0.97516	-0.336013	0.792227	0.189779	-0.277072	0.825264
A_23_P106389	SEMA7A	NM_003612	ref|Homo sapiens semaphorin 7A, GPI membrane anchor (John Milton Hagen blood group) (SEMA7A), transcript variant 1, mRNA [NM_003612]	10.0581	9.36723	9.61596	10.0689	9.81752	10.1308	9.90216	9.89998	10.1043	10.3594	10.1791	9.99387	0.176347	-0.452929	0.730558	0.339351	-0.276922	0.82535
A_33_P3317058	STAG3	NM_012447	ref|Homo sapiens stromal antigen 3 (STAG3), mRNA [NM_012447]	9.2229	8.4941	8.81608	9.42738	8.1444	9.15319	8.4238	8.47008	9.09428	8.43631	8.74699	8.94548	0.789779	-0.337111	0.791625	0.741939	-0.276903	0.825361
A_33_P3289192	HBS1L	NM_006620	ref|Homo sapiens HBS1-like (S. cerevisiae) (HBS1L), transcript variant 1, mRNA [NM_006620]	10.3953	9.81798	10.2024	10.1068	9.84606	10.2517	10.3185	10.3345	10.6373	10.2102	10.7218	10.6113	0.585447	0.0955891	1.0685	0.637539	-0.27678	0.825431
A_33_P3258546	PCDHA5	NM_031501	ref|Homo sapiens protocadherin alpha 5 (PCDHA5), transcript variant 2, mRNA [NM_031501]	7.34807	7.02717	6.60376	6.4737	NA	6.59783	6.67748	7.16817	6.56297	6.64129	7.11735	6.95409	0.495683	0.491406	1.40581	0.556695	-0.276611	0.825528
A_33_P3323722	ARL4C	NM_005737	ref|Homo sapiens ADP-ribosylation factor-like 4C (ARL4C), mRNA [NM_005737]	9.22436	9.47866	10.0787	8.7469	9.57929	10.1121	6.25483	6.7052	7.52054	6.14702	6.98169	7.26576	0.594627	-0.100633	0.932623	0.872914	-0.276491	0.825597
A_33_P3250148	SP8	NM_198956	ref|Homo sapiens Sp8 transcription factor (SP8), transcript variant 2, mRNA [NM_198956]	9.25188	8.56307	8.45341	8.65094	8.05951	8.49718	8.38166	9.26549	8.53826	8.27833	9.02812	8.81448	0.220103	0.0658904	1.04673	0.901664	-0.276223	0.82575
A_33_P3308456	HOXB13-AS1	NR_024103	ref|Homo sapiens HOXB13 antisense RNA 1 (non-protein coding) (HOXB13-AS1), non-coding RNA [NR_024103]	9.68067	9.27516	9.55226	9.46093	8.50018	9.14819	9.5703	9.56218	9.71562	9.65594	9.84637	9.8823	0.103866	0.404065	1.32323	0.0900679	-0.276071	0.825837
A_23_P121926	SEPP1	NM_005410	ref|Homo sapiens selenoprotein P, plasma, 1 (SEPP1), transcript variant 1, mRNA [NM_005410]	7.54758	7.84915	8.24551	6.5516	6.87386	7.67363	NA	6.18515	6.28825	NA	6.62349	6.40102	0.0255082	0.975293	1.96604	0.339699	-0.275553	0.826133
A_33_P3241204	CALHM3	NM_001129742	ref|Homo sapiens calcium homeostasis modulator 3 (CALHM3), mRNA [NM_001129742]	6.32705	6.28553	NA	6.18097	6.07239	6.12312	NA	6.26184	6.16363	6.50171	6.48794	6.21894	0.1175	0.183164	1.13537	0.347262	-0.275206	0.826332
A_23_P122937	ELMO1	NM_014800	ref|Homo sapiens engulfment and cell motility 1 (ELMO1), transcript variant 1, mRNA [NM_014800]	8.62299	8.72997	8.85029	8.47892	NA	9.0387	8.07374	NA	8.49691	8.55985	8.59701	8.31333	0.915608	-0.0288377	0.98021	0.729874	-0.274527	0.826721
A_33_P3368560	AHSA2	BC050395	gb|Homo sapiens AHA1, activator of heat shock 90kDa protein ATPase homolog 2 (yeast), mRNA (cDNA clone IMAGE:5735095), partial cds. [BC050395]	8.7431	8.4401	8.40619	8.51165	7.54133	8.55327	8.32877	9.09661	8.36234	7.73958	9.35378	8.63686	0.395943	-0.0715476	0.951617	0.952513	-0.27452	0.826725
A_33_P3286973	TAS1R3	ENST00000339381	ens|taste receptor, type 1, member 3 [Source:HGNC Symbol;Acc:15661] [ENST00000339381]	11.7719	11.3554	11.4961	11.3652	10.899	11.2703	11.4856	11.8963	11.5838	11.1087	11.8986	11.8581	0.0353046	0.225813	1.16944	0.87572	-0.274285	0.82686
A_23_P94412	PDCD1LG2	NM_025239	ref|Homo sapiens programmed cell death 1 ligand 2 (PDCD1LG2), mRNA [NM_025239]	6.87186	6.63893	7.29485	7.46478	7.00516	7.36109	6.47991	6.33465	6.78007	6.82157	NA	6.68659	0.154329	-0.489232	0.712404	0.670024	-0.274171	0.826926
A_33_P3233906	RAMP1	NM_005855	ref|Homo sapiens receptor (G protein-coupled) activity modifying protein 1 (RAMP1), mRNA [NM_005855]	14.239	14.0903	14.7082	14.0961	14.6201	15.0308	12.9662	13.2698	14.1727	13.2453	13.5439	14.1455	0.356461	-0.381045	0.767881	0.22556	-0.274064	0.826987
A_23_P10182	ACOX2	NM_003500	ref|Homo sapiens acyl-CoA oxidase 2, branched chain (ACOX2), mRNA [NM_003500]	9.25006	8.75632	8.82425	8.84453	8.70662	8.91158	7.69863	8.30071	8.33249	7.92812	9.28939	8.57426	0.49159	-0.0202773	0.986043	0.192135	-0.273556	0.827278
A_23_P315122	EMX1	NM_004097	ref|Homo sapiens empty spiracles homeobox 1 (EMX1), mRNA [NM_004097]	11.5821	10.6597	10.4912	11.0427	10.3702	10.2736	10.6173	11.2386	10.5103	10.05	10.8906	11.0195	0.0700474	0.289473	1.22219	0.720212	-0.273256	0.82745
A_33_P3247077	A_33_P3247077	A_33_P3247077	Unknown	12.5727	12.0754	12.2952	11.7027	11.8395	12.0737	12.0069	12.3792	12.2549	11.9616	12.5281	13.0267	0.174382	0.455663	1.37141	0.358109	-0.273187	0.82749
A_23_P41166	B3GALNT1	NM_001038628	ref|Homo sapiens beta-1,3-N-acetylgalactosaminyltransferase 1 (globoside blood group) (B3GALNT1), transcript variant 5, mRNA [NM_001038628]	9.37077	8.53597	8.60184	9.30627	9.15309	8.91983	8.18451	8.54209	8.89164	8.81518	8.53641	8.98375	0.279064	-0.551252	0.682428	0.350436	-0.273091	0.827545
A_23_P118061	CKLF	NM_181641	ref|Homo sapiens chemokine-like factor (CKLF), transcript variant 4, mRNA [NM_181641]	11.697	11.5299	11.4551	11.4037	11.6306	11.3537	11.4114	10.9965	10.9898	11.5221	11.2689	10.7978	0.479723	0.126227	1.09144	0.685815	-0.272473	0.827899
A_23_P426021	SEL1L3	NM_015187	ref|Homo sapiens sel-1 suppressor of lin-12-like 3 (C. elegans) (SEL1L3), mRNA [NM_015187]	10.7245	10.7221	10.6849	10.3597	10.7529	10.6244	10.9099	10.9498	10.9352	11.2073	11.6164	10.7135	0.386095	0.0977543	1.07011	0.438189	-0.272111	0.828107
A_23_P303891	LCE1C	NM_178351	ref|Homo sapiens late cornified envelope 1C (LCE1C), mRNA [NM_178351]	13.8691	13.2826	13.265	13.3835	13.3478	13.3402	12.6352	13.6628	13.2154	12.8126	13.4866	13.7373	0.597903	-0.0652145	0.955803	0.478146	-0.271196	0.828632
A_23_P113034	C10orf11	NM_032024	ref|Homo sapiens chromosome 10 open reading frame 11 (C10orf11), mRNA [NM_032024]	9.76183	9.10373	8.21205	9.56366	8.93606	8.44744	9.45591	9.01895	8.44445	9.30268	9.2899	8.21161	0.78506	0.167667	1.12324	0.829031	-0.270955	0.828771
A_33_P3366903	CHST6	NM_021615	ref|Homo sapiens carbohydrate (N-acetylglucosamine 6-O) sulfotransferase 6 (CHST6), mRNA [NM_021615]	12.2031	11.6877	11.5189	11.8329	11.607	11.3119	11.5844	12.1993	11.7215	11.1863	11.9923	11.9962	0.120261	0.0807307	1.05755	0.637457	-0.270832	0.828841
A_24_P276932	ATP6V1C2	NM_001039362	ref|Homo sapiens ATPase, H+ transporting, lysosomal 42kDa, V1 subunit C2 (ATP6V1C2), transcript variant 1, mRNA [NM_001039362]	7.06008	6.67731	NA	6.51016	6.67518	6.91814	6.97977	7.25964	6.98165	6.32955	8.01833	7.25234	0.497532	0.193517	1.14355	0.788545	-0.270686	0.828925
A_32_P124746	RHEB	BC009638	gb|Homo sapiens Ras homolog enriched in brain, mRNA (cDNA clone IMAGE:3892637), partial cds. [BC009638]	7.27427	6.8409	6.77838	6.69089	6.82062	6.85099	6.95469	7.00656	6.8946	6.52677	7.98384	7.22517	0.478777	0.0202761	1.01415	0.545149	-0.270483	0.829042
A_24_P382287	CDH7	NM_004361	ref|Homo sapiens cadherin 7, type 2 (CDH7), transcript variant b, mRNA [NM_004361]	6.85425	6.72973	NA	7.04923	6.92157	6.5468	6.27655	6.45787	6.39975	6.70576	6.6702	6.49118	0.0051658	-0.12958	0.914098	0.131952	-0.270452	0.82906
A_23_P110196	HERC5	NM_016323	ref|Homo sapiens hect domain and RLD 5 (HERC5), mRNA [NM_016323]	7.39691	7.45521	8.79139	7.40621	7.06735	8.86341	10.9073	8.95046	NA	9.80565	NA	10.5929	0.5515	0.0490008	1.03455	#DIV/0!	-0.270433	0.829071
A_33_P3336384	PAOX	NM_207127	ref|Homo sapiens polyamine oxidase (exo-N4-amino) (PAOX), transcript variant 4, mRNA [NM_207127]	7.63913	7.60445	7.90848	7.45135	7.12436	7.72989	7.87663	7.22185	7.6791	8.25626	NA	7.64228	0.10423	0.187778	1.13901	0.561543	-0.270177	0.829218
A_24_P724153	LOC100131699	XR_111090	ref|PREDICTED: Homo sapiens hypothetical LOC100131699 (LOC100131699), partial miscRNA [XR_111090]	8.37668	7.78114	7.86229	7.61194	7.99579	7.66136	7.91348	8.27587	7.92614	7.68066	8.47339	8.19584	0.470774	0.200931	1.14944	0.667807	-0.269699	0.829493
A_23_P416751	ZNF610	NM_173530	ref|Homo sapiens zinc finger protein 610 (ZNF610), transcript variant 3, mRNA [NM_173530]	6.33611	6.4575	6.92008	6.36856	6.34096	6.89188	6.73589	6.73241	7.2019	6.81223	7.00546	7.05432	0.478102	0.0889346	1.06358	0.635464	-0.269568	0.829568
A_23_P107454	KRTAP3-1	NM_031958	ref|Homo sapiens keratin associated protein 3-1 (KRTAP3-1), mRNA [NM_031958]	7.46944	7.07327	6.53776	7.12191	6.95724	7.00486	7.08899	7.157	6.77628	7.74354	7.35746	7.02132	0.996561	0.0684036	1.04856	0.126502	-0.26847	0.8302
A_24_P350245	DOCK5	NM_024940	ref|Homo sapiens dedicator of cytokinesis 5 (DOCK5), mRNA [NM_024940]	8.13003	7.62445	7.7919	8.67316	8.57064	8.30996	8.30515	7.86296	7.90513	8.32019	8.17321	7.73632	0.0403922	-0.778739	0.582876	0.744438	-0.268078	0.830425
A_23_P151506	PLEK2	NM_016445	ref|Homo sapiens pleckstrin 2 (PLEK2), mRNA [NM_016445]	8.97397	8.54317	8.41915	8.68633	8.35658	8.51014	9.60798	8.79399	8.66798	9.71696	9.06201	8.43577	0.376232	0.0330366	1.02316	0.774659	-0.26802	0.830458
A_23_P404667	BIK	NM_001197	ref|Homo sapiens BCL2-interacting killer (apoptosis-inducing) (BIK), mRNA [NM_001197]	7.97715	7.65911	8.76933	NA	7.54527	9.07049	7.50088	6.85883	8.08046	NA	7.63725	7.90032	0.730084	-0.33073	0.795134	0.644776	-0.267898	0.830529
A_23_P204847	LCP1	NM_002298	ref|Homo sapiens lymphocyte cytosolic protein 1 (L-plastin) (LCP1), mRNA [NM_002298]	17.162	16.875	16.8563	17.1455	17.1354	17.0713	16.8277	NA	16.702	17.1525	17.0325	16.8657	0.216364	-0.26046	0.834822	0.202731	-0.26761	0.830694
A_23_P12463	QSOX1	NM_002826	ref|Homo sapiens quiescin Q6 sulfhydryl oxidase 1 (QSOX1), transcript variant 1, mRNA [NM_002826]	16.6153	16.0178	16.5654	16.5015	16.5826	16.7694	15.3156	15.4076	15.8359	15.6751	15.5842	16.0643	0.381283	-0.0172836	0.988091	0.0426919	-0.267521	0.830746
A_24_P376339	CCNL2	NM_001039577	ref|Homo sapiens cyclin L2 (CCNL2), transcript variant 2, mRNA [NM_001039577]	9.57632	NA	9.25252	9.31982	9.43587	9.37553	10.4859	9.83124	9.64797	10.2755	10.0987	9.54208	0.784659	0.0388975	1.02733	0.920668	-0.267414	0.830808
A_33_P3364308	OTOA	BC040551	gb|Homo sapiens otoancorin, mRNA (cDNA clone IMAGE:5298475), with apparent retained intron. [BC040551]	7.90721	6.88293	7.11341	7.39332	6.64686	7.13323	7.04522	7.38762	7.08049	7.34782	7.01357	7.402	0.255042	-0.0198196	0.986356	0.750521	-0.267323	0.83086
A_33_P3403494	LOC646743	NR_033930	ref|Homo sapiens hypothetical LOC646743 (LOC646743), non-coding RNA [NR_033930]	8.86893	8.37816	9.76842	8.43881	8.19343	9.10987	8.1015	8.40028	9.23718	NA	8.29721	9.03676	0.0900706	0.430122	1.34735	0.197607	-0.266704	0.831217
A_33_P3225278	BC039705	BC039705	gb|Homo sapiens, clone IMAGE:4940607, mRNA. [BC039705]	8.27638	7.64692	7.81708	8.51201	8.46061	7.89142	7.67559	7.86656	8.15188	8.13298	7.96771	8.22904	0.237103	-0.643527	0.640146	0.226917	-0.266429	0.831375
A_32_P144342	PARP4	NM_006437	ref|Homo sapiens poly (ADP-ribose) polymerase family, member 4 (PARP4), mRNA [NM_006437]	7.55699	8.01211	8.30575	7.17796	6.36127	7.42976	7.73658	7.71097	7.91827	7.11657	8.00281	8.02056	0.120199	0.834159	1.78282	0.811787	-0.266235	0.831487
A_33_P3319640	HDGFRP2	ENST00000398364	ens|Hepatoma-derived growth factor-related protein 2 [Source:UniProtKB/Swiss-Prot;Acc:Q7Z4V5] [ENST00000398364]	10.2143	9.70914	9.63965	9.39702	9.63402	9.55246	9.74685	9.75192	9.84232	9.84881	10.0181	10.5028	0.31475	0.156675	1.11471	0.174444	-0.266193	0.831511
A_33_P3309429	ENST00000366347	ENST00000366347	ens|transient receptor potential cation channel, subfamily M, member 8 [Source:HGNC Symbol;Acc:17961] [ENST00000490797]	10.6222	10.1848	10.1456	9.76781	9.87494	9.78661	10.0073	10.3122	10.1304	10.028	10.3966	10.8854	0.100022	0.398165	1.31783	0.346614	-0.266178	0.83152
A_33_P3278573	MAGIX	NM_001099680	ref|Homo sapiens MAGI family member, X-linked (MAGIX), transcript variant 2, mRNA [NM_001099680]	8.36253	8.05238	7.88261	NA	8.36502	8.0845	8.70022	9.02727	8.54877	8.96591	9.17473	8.36534	0.134961	-0.172382	0.887376	0.62634	-0.265689	0.831802
A_33_P3629131	CDRT3	BX484257	gb|DKFZp686P15240_r1 686 (synonym: hlcc3) Homo sapiens cDNA clone DKFZp686P15240 5', mRNA sequence [BX484257]	8.90917	8.12556	8.35138	8.09511	7.87653	8.20097	8.38041	8.84072	8.34218	7.81614	8.65847	8.64555	0.189559	0.256264	1.19438	0.61587	-0.265141	0.832117
A_33_P3212615	TFPI	NM_006287	ref|Homo sapiens tissue factor pathway inhibitor (lipoprotein-associated coagulation inhibitor) (TFPI), transcript variant 1, mRNA [NM_006287]	9.05003	8.38062	7.6713	8.73909	8.22626	7.84908	9.63908	8.91509	8.25235	9.17956	9.18617	8.18287	0.57439	0.15436	1.11293	0.72323	-0.264475	0.832502
A_24_P247273	ENST00000391480	ENST00000391480	ens|chromosome 11 open reading frame 89 [Source:HGNC Symbol;Acc:35118] [ENST00000391480]	8.68132	8.13467	8.18237	8.0081	7.81964	8.00304	8.06712	8.54929	8.15314	8.00698	8.41716	8.55561	0.118369	0.17933	1.13236	0.716366	-0.264012	0.832769
A_33_P3324454	TPP1	NM_000391	ref|Homo sapiens tripeptidyl peptidase I (TPP1), mRNA [NM_000391]	13.5889	13.0398	13.0605	13.1927	13.0972	12.7255	12.9983	13.5248	13.115	12.7138	13.3787	13.5985	0.254719	-0.0366211	0.974936	0.9473	-0.263657	0.832974
A_23_P115356	AKR7A2	NM_003689	ref|Homo sapiens aldo-keto reductase family 7, member A2 (aflatoxin aldehyde reductase) (AKR7A2), mRNA [NM_003689]	12.7308	12.5561	12.1568	12.2467	12.6519	12.1737	12.8872	13.1299	12.6536	13.3505	13.1503	12.5676	0.565727	0.30935	1.23915	0.513246	-0.263041	0.833329
A_32_P157945	DSP	NM_004415	ref|Homo sapiens desmoplakin (DSP), transcript variant 1, mRNA [NM_004415]	6.34569	6.74494	7.91641	6.50211	6.66071	7.61592	8.12249	8.26199	9.40986	8.52433	8.34271	9.45032	0.622385	0.0842373	1.06013	0.266825	-0.26234	0.833734
A_23_P1682	TMEM45B	NM_138788	ref|Homo sapiens transmembrane protein 45B (TMEM45B), mRNA [NM_138788]	9.80883	8.13527	8.45626	9.98716	8.29329	9.12457	8.35034	7.36008	7.43689	8.71058	7.69921	7.56389	0.182488	-0.668313	0.629242	0.0659575	-0.262315	0.833749
A_33_P3275707	AP1S3	NM_001039569	ref|Homo sapiens adaptor-related protein complex 1, sigma 3 subunit (AP1S3), mRNA [NM_001039569]	9.25891	8.77641	8.31402	9.54837	9.13131	8.59279	8.72354	8.94178	8.46733	NA	9.51442	8.45613	0.00592712	-0.354899	0.781924	0.512448	-0.261737	0.834083
A_23_P420831	TRIM10	NM_052828	ref|Homo sapiens tripartite motif containing 10 (TRIM10), transcript variant 2, mRNA [NM_052828]	6.76081	6.46757	6.7944	6.04347	NA	6.67094	6.89677	6.49253	6.54273	6.84507	6.73343	6.80422	0.391498	0.403607	1.32281	0.275765	-0.26149	0.834226
A_33_P3331080	SEC24A	BC019341	gb|Homo sapiens SEC24 family, member A (S. cerevisiae), mRNA (cDNA clone MGC:12985 IMAGE:3355949), complete cds. [BC019341]	6.47208	6.65312	6.69458	6.50272	6.2812	6.54202	7.34896	6.70727	6.68015	6.96842	7.67601	6.49019	0.29279	0.1504	1.10988	0.782678	-0.261155	0.83442
A_33_P3316078	INTS6	NM_001039938	ref|Homo sapiens integrator complex subunit 6 (INTS6), transcript variant 3, mRNA [NM_001039938]	6.46787	6.32745	6.17343	6.3589	7.06669	6.33585	NA	6.2548	6.08996	NA	6.10818	6.75874	0.401498	-0.0314549	0.978433	0.637392	-0.261085	0.83446
A_23_P211345	TBX1	NM_080647	ref|Homo sapiens T-box 1 (TBX1), transcript variant C, mRNA [NM_080647]	7.4275	6.98376	6.87475	6.85813	8.35208	6.8369	6.66878	7.36366	NA	6.77266	7.27644	7.34098	0.703601	0.125628	1.09098	0.944669	-0.260216	0.834963
A_23_P74668	C1orf158	NM_152290	ref|Homo sapiens chromosome 1 open reading frame 158 (C1orf158), mRNA [NM_152290]	9.27095	8.8102	8.58272	8.5829	8.43361	8.41413	8.66735	9.38744	8.76934	8.19736	9.02955	9.26666	0.112525	0.376593	1.29827	0.752854	-0.260213	0.834965
A_23_P53126	LMO2	NM_005574	ref|Homo sapiens LIM domain only 2 (rhombotin-like 1) (LMO2), transcript variant 1, mRNA [NM_005574]	11.7901	11.3768	11.7036	11.5016	11.6399	11.8472	11.643	11.6034	11.741	11.9032	12.3925	11.7777	0.836021	0.0637198	1.04516	0.246157	-0.260198	0.834974
A_23_P11843	LRRN2	NM_201630	ref|Homo sapiens leucine rich repeat neuronal 2 (LRRN2), transcript variant 2, mRNA [NM_201630]	8.92328	NA	8.185	8.25473	8.53901	8.17104	8.11785	8.93514	8.60292	8.01145	8.97971	8.86193	0.486709	0.299403	1.23064	0.598495	-0.259013	0.83566
A_23_P422851	CABLES1	NM_138375	ref|Homo sapiens Cdk5 and Abl enzyme substrate 1 (CABLES1), transcript variant 1, mRNA [NM_138375]	8.40847	8.81164	8.43644	8.20892	8.28271	8.31592	8.35776	9.23599	8.70107	8.95983	9.66382	8.47497	0.151986	0.153731	1.11244	0.399208	-0.25876	0.835806
A_23_P11005	ADAMTS7	NM_014272	ref|Homo sapiens ADAM metallopeptidase with thrombospondin type 1 motif, 7 (ADAMTS7), mRNA [NM_014272]	17.3804	17.0381	17.0877	17.0639	16.8914	16.9059	17.2122	17.3372	17.0872	16.9285	17.5035	17.4709	0.0533249	0.181819	1.13431	0.695816	-0.258629	0.835882
A_33_P3273436	GALM	NM_138801	ref|Homo sapiens galactose mutarotase (aldose 1-epimerase) (GALM), mRNA [NM_138801]	11.2924	11.2496	11.0541	11.2084	11.1121	11.13	11.5623	11.7769	12.1885	12.0352	11.6219	12.0905	0.528152	0.119606	1.08644	0.749816	-0.258309	0.836067
A_23_P79622	FKBP7	NM_181342	ref|Homo sapiens FK506 binding protein 7 (FKBP7), transcript variant 1, mRNA [NM_181342]	7.42287	7.63389	7.6995	7.23979	7.29842	7.66529	7.11229	7.56922	NA	6.77027	7.59906	7.60434	0.168269	0.335464	1.26178	0.555399	-0.258305	0.83607
A_23_P1523	RHOD	NM_014578	ref|Homo sapiens ras homolog gene family, member D (RHOD), mRNA [NM_014578]	6.67156	NA	NA	6.76139	6.24738	6.22732	8.06446	6.39548	6.22327	8.71561	6.65365	6.42542	#DIV/0!	0.424184	1.34181	0.119802	-0.258162	0.836152
A_23_P113613	CDCP1	NM_022842	ref|Homo sapiens CUB domain containing protein 1 (CDCP1), transcript variant 1, mRNA [NM_022842]	6.45294	6.17078	6.78571	6.93355	6.41224	6.98255	6.52969	NA	6.65972	6.78425	6.92121	NA	0.0736989	-0.480612	0.716674	#DIV/0!	-0.258025	0.836232
A_23_P122662	GFOD1	NM_018988	ref|Homo sapiens glucose-fructose oxidoreductase domain containing 1 (GFOD1), transcript variant 1, mRNA [NM_018988]	12.7414	12.3442	12.3676	13.1382	12.2895	12.8843	11.9512	11.9878	12.1801	12.2455	12.3046	12.0093	0.241648	-0.516728	0.698955	0.453266	-0.257705	0.836417
A_33_P3849275	FHL1	NM_001159704	ref|Homo sapiens four and a half LIM domains 1 (FHL1), transcript variant 4, mRNA [NM_001159704]	11.5574	11.077	11.5402	11.4146	9.7062	10.7467	11.5402	12.1516	11.5099	11.7294	11.7977	11.9224	0.162453	0.793489	1.73326	0.751461	-0.257488	0.836543
A_33_P3381621	PLB1	ENST00000329020	ens|phospholipase B1 [Source:HGNC Symbol;Acc:30041] [ENST00000329020]	7.32622	7.92613	6.77267	7.4614	7.43984	6.93482	7.14409	7.23931	6.82249	7.40128	7.4574	6.74962	0.794208	-0.113616	0.924269	0.326571	-0.25719	0.836716
A_23_P106103	AKAP5	NM_004857	ref|Homo sapiens A kinase (PRKA) anchor protein 5 (AKAP5), mRNA [NM_004857]	8.34829	8.08198	8.11125	8.29101	8.39206	8.45361	6.17772	6.43575	6.11065	NA	6.62859	6.24106	0.261754	-0.280806	0.823131	0.121472	-0.257112	0.836761
A_33_P3251685	PDP2	NM_020786	ref|Homo sapiens pyruvate dehyrogenase phosphatase catalytic subunit 2 (PDP2), mRNA [NM_020786]	9.42515	9.10784	8.72974	9.42084	9.14453	8.42841	8.28529	7.75707	7.96815	8.22426	8.65617	7.48858	0.488519	-0.0366875	0.974891	0.797242	-0.256113	0.837341
A_24_P306720	LOC400236	NR_036500	ref|Homo sapiens hypothetical LOC400236 (LOC400236), non-coding RNA [NR_036500]	9.02536	8.1384	8.0429	9.08101	9.02029	8.48184	8.80968	9.06177	8.32901	9.06578	9.41658	8.35998	0.194543	-0.881886	0.542658	0.155211	-0.256094	0.837352
A_23_P104471	DUSP13	NM_001007271	ref|Homo sapiens dual specificity phosphatase 13 (DUSP13), transcript variant 1, mRNA [NM_001007271]	12.7609	11.6693	12.3278	12.8146	11.6234	12.6665	12.9861	12.638	12.7736	13.5145	13.0294	12.8887	0.421736	-0.338723	0.790741	0.104984	-0.255768	0.837541
A_23_P130113	ASGR2	NM_080912	ref|Homo sapiens asialoglycoprotein receptor 2 (ASGR2), transcript variant H2', mRNA [NM_080912]	6.86691	8.46841	8.5207	7.00718	7.83331	NA	6.39988	6.63372	6.36232	NA	6.86516	6.44544	0.638385	1.04817	2.06791	0.280488	-0.255416	0.837746
A_23_P346291	GPR173	NM_018969	ref|Homo sapiens G protein-coupled receptor 173 (GPR173), mRNA [NM_018969]	6.73441	NA	6.41389	6.47944	6.63913	6.34813	6.62046	6.67462	6.71644	7.46209	6.39642	NA	0.339318	0.0947045	1.06785	0.703235	-0.254635	0.838199
A_33_P3335920	SYNE1	NM_182961	ref|Homo sapiens spectrin repeat containing, nuclear envelope 1 (SYNE1), transcript variant 1, mRNA [NM_182961]	10.1515	9.51263	9.51377	9.33208	9.64976	9.30392	9.6705	10.1096	9.65841	9.40179	9.92504	9.99493	0.398919	0.181686	1.13421	0.856156	-0.254537	0.838256
A_33_P3407601	THC2753069	THC2753069	tc|Q39AC8_BURS3 (Q39AC8) Cytochrome B561, partial (9%) [THC2753069]	12.2101	11.9423	12.1699	12.0548	11.1248	11.637	11.6986	12.4397	12.0308	11.7627	12.2852	12.3098	0.120234	0.532952	1.44689	0.665207	-0.254395	0.838338
A_23_P121702	OCIAD2	NM_001014446	ref|Homo sapiens OCIA domain containing 2 (OCIAD2), transcript variant 1, mRNA [NM_001014446]	10.389	9.45111	10.4203	10.7393	9.08162	10.4545	10.4955	9.7291	10.1854	10.6585	10.4397	10.1715	0.983002	-0.0654601	0.955641	0.319318	-0.254243	0.838427
A_23_P24784	TNNI2	NM_003282	ref|Homo sapiens troponin I type 2 (skeletal, fast) (TNNI2), transcript variant 1, mRNA [NM_003282]	10.643	10.543	9.98406	10.5435	10.6238	10.2664	10.9214	10.4915	10.7799	11.6242	11.034	10.7922	0.508901	-0.000527989	0.999634	0.182258	-0.254189	0.838459
A_23_P115356	AKR7A2	NM_003689	ref|Homo sapiens aldo-keto reductase family 7, member A2 (aflatoxin aldehyde reductase) (AKR7A2), mRNA [NM_003689]	12.4257	12.0946	12.0338	12.0139	12.6005	12.1345	12.818	12.8635	12.497	13.0881	13.0722	12.2988	0.82964	-0.0399877	0.972663	0.589631	-0.254167	0.838471
A_23_P135769	ACTB	NM_001101	ref|Homo sapiens actin, beta (ACTB), mRNA [NM_001101]	14.2202	14.2274	14.1862	13.563	14.0447	13.9327	13.9899	14.0237	14.5247	14.2778	12.8744	14.4659	0.132482	0.287583	1.22059	0.552159	-0.25411	0.838504
A_33_P3564409	ENST00000481096	ENST00000481096	ens|melanoma antigen family D, 4B [Source:HGNC Symbol;Acc:22880] [ENST00000481096]	6.40626	6.61633	NA	6.54284	6.8163	6.26061	6.25672	6.28792	6.7272	6.54116	6.5428	NA	0.118519	-0.0315487	0.978369	0.0348569	-0.254061	0.838532
A_33_P3410296	DPYSL4	NM_006426	ref|Homo sapiens dihydropyrimidinase-like 4 (DPYSL4), mRNA [NM_006426]	11.48	10.9507	11.0241	11.2922	11.2019	10.9978	10.9405	11.3922	NA	11.1996	11.4603	11.4202	0.931877	-0.177794	0.884054	0.336498	-0.253836	0.838663
A_23_P115482	UBE2T	NM_014176	ref|Homo sapiens ubiquitin-conjugating enzyme E2T (putative) (UBE2T), mRNA [NM_014176]	7.08992	6.57893	7.07703	7.01142	6.84818	7.17415	7.82612	9.47263	8.77044	7.69107	9.54176	9.02364	0.440004	0.0656071	1.04653	0.633689	-0.253199	0.839034
A_23_P115482	UBE2T	NM_014176	ref|Homo sapiens ubiquitin-conjugating enzyme E2T (putative) (UBE2T), mRNA [NM_014176]	7.09906	6.61807	6.98053	6.94593	6.77282	NA	7.9464	9.42343	8.69633	7.56872	9.45704	8.94931	0.996649	0.121152	1.0876	0.884623	-0.252975	0.839164
A_23_P10182	ACOX2	NM_003500	ref|Homo sapiens acyl-CoA oxidase 2, branched chain (ACOX2), mRNA [NM_003500]	9.17254	8.5725	8.54558	NA	8.58401	8.63908	NA	8.19065	8.12315	7.83236	8.99711	8.40978	0.422071	-0.0390425	0.973301	0.282603	-0.252875	0.839223
A_23_P369479	MSI2	NM_170721	ref|Homo sapiens musashi homolog 2 (Drosophila) (MSI2), transcript variant 2, mRNA [NM_170721]	6.79232	6.60798	6.65384	6.68259	6.66098	6.51037	7.35777	6.71354	6.58505	7.19746	6.96609	6.53692	0.385974	-0.007146	0.995059	0.915941	-0.252552	0.83941
A_33_P3224745	PLA2G15	NM_012320	ref|Homo sapiens phospholipase A2, group XV (PLA2G15), mRNA [NM_012320]	14.6443	14.5411	14.3939	14.7204	14.9389	14.6732	14.3743	14.7281	14.6828	14.9353	15.1478	14.8481	0.116064	-0.179373	0.883087	0.0809035	-0.252506	0.839437
A_24_P383609	NANOS1	NM_199461	ref|Homo sapiens nanos homolog 1 (Drosophila) (NANOS1), mRNA [NM_199461]	8.98271	9.39652	8.53506	8.95478	9.85422	8.60398	9.96642	10.6324	9.68336	10.2189	10.8738	9.48581	0.379085	0.0279307	1.01955	0.573627	-0.252471	0.839457
A_33_P3577120	BC033227	BC033227	gb|Homo sapiens hypothetical protein LOC283868, mRNA (cDNA clone IMAGE:5089285), partial cds. [BC033227]	9.50427	9.04914	9.04777	8.86044	8.57775	8.90502	8.97266	9.43079	9.09857	8.76001	9.35093	9.35982	0.104035	0.188704	1.13974	0.947863	-0.252358	0.839523
A_33_P3243175	PNPO	NM_018129	ref|Homo sapiens pyridoxamine 5'-phosphate oxidase (PNPO), mRNA [NM_018129]	12.9655	12.1922	12.2895	12.485	12.4648	12.5744	12.7275	12.9454	12.5021	12.9785	13.2392	12.4524	0.928523	-0.195526	0.873255	0.266376	-0.250966	0.840333
A_24_P453544	ENST00000541658	ENST00000541658	gb|Homo sapiens clone FLB5634 PRO1477 mRNA, complete cds. [AF130059]	8.19954	7.6747	7.72648	7.5127	7.36442	7.60996	7.91376	7.87815	8.05698	7.38475	8.39908	8.16417	0.156917	0.213779	1.15972	0.92372	-0.250411	0.840657
A_23_P118061	CKLF	NM_181641	ref|Homo sapiens chemokine-like factor (CKLF), transcript variant 4, mRNA [NM_181641]	11.6432	11.4164	11.2933	11.3265	11.6301	11.2288	11.3549	11.0368	10.8782	11.5458	11.2872	10.7451	0.750306	0.0899182	1.06431	0.47951	-0.250371	0.84068
A_33_P3210099	ALPK3	NM_020778	ref|Homo sapiens alpha-kinase 3 (ALPK3), mRNA [NM_020778]	9.61198	8.7249	8.66935	9.46549	7.68853	8.78599	10.9601	10.5051	10.3029	11.0684	10.7551	9.75806	0.415487	-0.0610888	0.95854	0.823244	-0.250061	0.840861
A_23_P26124	RORA	NM_134260	ref|Homo sapiens RAR-related orphan receptor A (RORA), transcript variant 2, mRNA [NM_134260]	6.48112	6.96444	NA	6.80429	NA	6.18603	7.7387	6.69405	6.84636	7.09636	7.394	6.57362	#DIV/0!	0.227617	1.1709	0.874337	-0.25	0.840896
A_32_P3534	PGPEP1L	NM_001167902	ref|Homo sapiens pyroglutamyl-peptidase I-like (PGPEP1L), transcript variant 2, mRNA [NM_001167902]	6.20936	NA	6.67174	6.10877	6.11539	6.5431	6.09833	6.08993	6.84966	5.98428	NA	6.7101	0.0775281	0.325158	1.2528	0.0638297	-0.248859	0.841562
A_33_P3275435	LOC100216545	NR_024586	ref|Homo sapiens hypothetical LOC100216545 (LOC100216545), non-coding RNA [NR_024586]	9.36039	8.76867	8.78451	8.67335	8.38176	8.59598	8.61007	9.336	8.85958	8.38103	9.12193	9.10809	0.10093	0.188532	1.1396	0.719136	-0.248507	0.841767
A_33_P3330099	ARSD	NM_001669	ref|Homo sapiens arylsulfatase D (ARSD), mRNA [NM_001669]	9.94249	10.2663	10.2877	9.86733	10.1879	10.3447	9.61642	9.93157	10.2587	9.77313	10.5557	10.18	0.545019	0.0784368	1.05587	0.374616	-0.248477	0.841785
A_33_P3326020	KANK3	BC066775	gb|Homo sapiens KN motif and ankyrin repeat domains 3, mRNA (cDNA clone MGC:71789 IMAGE:30333203), complete cds. [BC066775]	8.94454	8.32603	8.52512	8.33758	7.51976	8.38227	8.60517	8.71457	8.69926	8.6867	8.94721	9.16013	0.118568	0.18754	1.13882	0.143856	-0.247946	0.842094
A_23_P57306	CHAF1B	NM_005441	ref|Homo sapiens chromatin assembly factor 1, subunit B (p60) (CHAF1B), mRNA [NM_005441]	7.38275	7.05373	7.15734	7.13664	7.16908	7.05137	7.8051	9.17494	8.49574	7.57749	9.15156	8.74367	0.531488	0.0207032	1.01445	0.994765	-0.247933	0.842102
A_23_P104651	CDCA5	NM_080668	ref|Homo sapiens cell division cycle associated 5 (CDCA5), mRNA [NM_080668]	8.07849	7.44942	7.17163	7.46661	7.07753	7.30614	8.40889	10.7145	9.51695	7.82732	10.3974	9.76465	0.326995	0.143274	1.10441	0.468529	-0.247705	0.842235
A_33_P3351836	C2orf73	ENST00000414747	ens|chromosome 2 open reading frame 73 [Source:HGNC Symbol;Acc:26861] [ENST00000414747]	7.40666	7.19194	7.32999	6.88642	7.49836	6.9775	7.4863	7.23482	7.15086	7.55385	7.24398	7.48181	0.532335	0.352494	1.27677	0.303443	-0.246996	0.842649
A_23_P104651	CDCA5	NM_080668	ref|Homo sapiens cell division cycle associated 5 (CDCA5), mRNA [NM_080668]	7.67563	7.52303	7.06878	7.56226	6.50641	7.13462	8.02637	10.3669	9.23806	7.59629	10.2048	9.48492	0.400625	0.388405	1.30895	0.61786	-0.246866	0.842725
A_23_P122662	GFOD1	NM_018988	ref|Homo sapiens glucose-fructose oxidoreductase domain containing 1 (GFOD1), transcript variant 1, mRNA [NM_018988]	12.4829	12.0996	12.1484	12.8566	12.4433	12.6526	11.728	11.6793	11.8241	11.9747	11.9842	11.831	0.0143199	-0.504246	0.705029	0.177979	-0.246718	0.842812
A_23_P117852	KIAA0101	NM_014736	ref|Homo sapiens KIAA0101 (KIAA0101), transcript variant 1, mRNA [NM_014736]	7.89879	6.42193	NA	6.13913	NA	6.39086	7.98893	10.0679	9.42196	7.13091	9.66832	9.72222	#DIV/0!	0.895365	1.86008	0.443385	-0.246364	0.843019
A_23_P40192	CDH22	NM_021248	ref|Homo sapiens cadherin 22, type 2 (CDH22), mRNA [NM_021248]	12.3758	12.0095	11.9046	11.7703	11.8073	11.7283	11.7021	12.6128	12.041	11.5381	12.2873	12.3557	0.142179	0.239115	1.18027	0.79045	-0.246304	0.843054
A_23_P53126	LMO2	NM_005574	ref|Homo sapiens LIM domain only 2 (rhombotin-like 1) (LMO2), transcript variant 1, mRNA [NM_005574]	12.1698	11.844	12.2234	12.072	11.7621	12.2559	12.0412	12.1446	12.2449	12.3908	12.6373	12.1731	0.354131	0.0978805	1.0702	0.268828	-0.246164	0.843135
A_33_P3621701	ENST00000463107	ENST00000463107	ens|Novel protein [Source:UniProtKB/TrEMBL;Acc:A6ZJ83] [ENST00000463107]	10.8585	NA	10.3477	10.1466	9.95073	10.2033	10.1085	10.8679	10.3569	9.66932	10.703	10.6029	0.372608	0.456541	1.37225	0.609666	-0.245949	0.843261
A_33_P3424489	ENST00000390305	ENST00000390305	ens|immunoglobulin lambda variable 3-25 [Source:HGNC Symbol;Acc:5908] [ENST00000390305]	7.11196	6.79123	6.49288	6.32255	7.48992	6.22599	6.71506	6.58165	6.48851	6.82745	6.51515	6.99058	0.810133	0.468688	1.38385	0.390171	-0.245801	0.843348
A_23_P372874	S100A13	NM_001024210	ref|Homo sapiens S100 calcium binding protein A13 (S100A13), transcript variant 1, mRNA [NM_001024210]	13.1526	10.9625	11.5604	13.058	11.4173	12.0535	13.5382	11.701	12.2289	14.1368	12.4742	12.1948	0.272801	-0.493122	0.710486	0.210649	-0.245336	0.843619
A_23_P122662	GFOD1	NM_018988	ref|Homo sapiens glucose-fructose oxidoreductase domain containing 1 (GFOD1), transcript variant 1, mRNA [NM_018988]	12.7459	12.343	12.3402	13.1912	12.2462	12.8877	11.9458	11.9903	12.2298	12.2354	12.3171	12.0145	0.273845	-0.544631	0.685567	0.524327	-0.2451	0.843757
A_23_P139687	ERP27	NM_152321	ref|Homo sapiens endoplasmic reticulum protein 27 (ERP27), mRNA [NM_152321]	7.3061	7.03639	6.87114	7.05424	6.42463	7.0923	7.01481	6.54952	6.57187	6.81667	6.92676	6.37218	0.468259	-0.0178475	0.987705	0.974735	-0.244797	0.843934
A_33_P3344169	DYX1C1	NM_001033560	ref|Homo sapiens dyslexia susceptibility 1 candidate 1 (DYX1C1), transcript variant 3, mRNA [NM_001033560]	6.61791	6.54291	6.61889	6.42242	7.09438	6.55503	7.06302	6.69305	6.87577	7.3834	6.85751	NA	0.71345	0.0628765	1.04455	0.198072	-0.244689	0.843998
A_23_P130169	TBKBP1	NM_014726	ref|Homo sapiens TBK1 binding protein 1 (TBKBP1), mRNA [NM_014726]	11.0543	10.4874	10.5148	10.7306	10.4321	10.4737	10.5047	10.8227	10.4268	10.7491	10.6572	10.7493	0.267309	0.0410292	1.02885	0.470037	-0.244408	0.844162
A_32_P64200	GUCA1B	NM_002098	ref|Homo sapiens guanylate cyclase activator 1B (retina) (GUCA1B), mRNA [NM_002098]	6.9587	6.3705	7.01262	6.3558	6.223	6.86904	6.46295	6.38106	6.34441	NA	6.60755	6.64291	0.189821	0.602902	1.51877	0.0867901	-0.244165	0.844304
A_23_P24535	TTC12	NM_017868	ref|Homo sapiens tetratricopeptide repeat domain 12 (TTC12), mRNA [NM_017868]	9.30851	8.50196	8.60407	8.61956	8.59055	8.7181	9.39191	9.16919	8.91753	9.74299	9.41328	9.0692	0.601114	-0.0154911	0.98932	0.0496133	-0.244091	0.844348
A_23_P258381	SPSB4	NM_080862	ref|Homo sapiens splA/ryanodine receptor domain and SOCS box containing 4 (SPSB4), mRNA [NM_080862]	11.8909	11.276	11.2405	11.3176	11.3407	11.203	11.1865	11.9	11.3087	11.0581	11.5527	11.8092	0.454581	-0.0415369	0.971619	0.976996	-0.244015	0.844392
A_23_P110473	NAIP	NM_004536	ref|Homo sapiens NLR family, apoptosis inhibitory protein (NAIP), transcript variant 1, mRNA [NM_004536]	9.1858	8.92943	10.1003	9.11393	8.64644	9.6148	8.98533	8.99722	10.0697	8.24056	9.24123	9.74229	0.143585	0.0718737	1.05108	0.437046	-0.244002	0.8444
A_23_P67367	DHDH	NM_014475	ref|Homo sapiens dihydrodiol dehydrogenase (dimeric) (DHDH), mRNA [NM_014475]	9.40343	9.27144	10.1414	8.46288	8.91091	9.60684	8.9418	8.95882	9.88388	8.71732	9.20276	9.52493	0.0706232	0.492527	1.40691	0.598851	-0.243939	0.844437
A_23_P118061	CKLF	NM_181641	ref|Homo sapiens chemokine-like factor (CKLF), transcript variant 4, mRNA [NM_181641]	11.5978	11.4254	11.2619	11.277	11.6257	11.1014	11.1677	10.9462	10.8982	11.3249	11.1898	10.676	0.605183	0.148406	1.10834	0.717565	-0.243566	0.844655
A_33_P3334436	A_33_P3334436	A_33_P3334436	Unknown	6.76557	6.30873	6.37079	6.38406	6.20173	6.36929	NA	6.48118	6.255	6.30304	6.61143	6.7354	0.286003	0.0015041	1.00104	0.33144	-0.243344	0.844785
A_24_P332647	SSH1	NM_001161331	ref|Homo sapiens slingshot homolog 1 (Drosophila) (SSH1), transcript variant 3, mRNA [NM_001161331]	7.73227	7.43126	7.3898	7.79413	7.10771	7.26591	7.50067	6.83914	6.57844	7.08222	7.42928	6.58218	0.367462	0.165353	1.12144	0.859999	-0.243078	0.844941
A_33_P3253960	DHRS11	ENST00000394445	ens|dehydrogenase/reductase (SDR family) member 11 [Source:HGNC Symbol;Acc:28639] [ENST00000394445]	9.53432	9.48387	9.44069	9.46372	9.68503	9.26367	9.25406	8.88224	8.97528	9.22317	9.21816	8.69734	0.903188	0.0201544	1.01407	0.964218	-0.242882	0.845056
A_33_P3415551	GPAT2	NM_207328	ref|Homo sapiens glycerol-3-phosphate acyltransferase 2, mitochondrial (GPAT2), nuclear gene encoding mitochondrial protein, mRNA [NM_207328]	13.1395	11.6445	7.7584	12.8296	12.057	7.96315	13.6874	12.3898	8.34633	13.8687	12.6327	8.3175	0.680408	-0.412453	0.751345	0.250262	-0.242837	0.845082
A_32_P63848	OXCT1	NM_000436	ref|Homo sapiens 3-oxoacid CoA transferase 1 (OXCT1), nuclear gene encoding mitochondrial protein, mRNA [NM_000436]	7.22517	7.91839	7.0814	7.06067	7.54243	7.15594	6.93095	7.81477	6.95748	6.69877	7.70179	NA	0.355053	0.0692306	1.04916	0.211685	-0.242802	0.845102
A_33_P3334443	FAM69A	NM_001006605	ref|Homo sapiens family with sequence similarity 69, member A (FAM69A), mRNA [NM_001006605]	9.66998	10.1315	10.331	9.51853	10.1966	10.3179	10.3659	10.3179	10.7093	9.94569	10.6399	10.6085	0.652908	-0.0651401	0.955853	0.786916	-0.242596	0.845223
A_33_P3392213	A_33_P3392213	A_33_P3392213	Unknown	11.6299	11.324	11.3531	10.9411	11.266	11.0265	11.2312	11.3216	11.2792	11.0025	11.5214	11.8456	0.189358	0.326674	1.25412	0.517138	-0.242211	0.845449
A_23_P104651	CDCA5	NM_080668	ref|Homo sapiens cell division cycle associated 5 (CDCA5), mRNA [NM_080668]	7.92612	7.2875	NA	NA	6.91758	7.26212	8.40981	10.4659	9.35326	7.88626	10.2187	9.59497	#DIV/0!	0.516957	1.43093	0.513147	-0.241706	0.845744
A_33_P3283064	A_33_P3283064	A_33_P3283064	Unknown	9.30502	8.83304	9.05659	8.92043	8.27162	8.74274	9.10437	9.09514	9.23239	8.75222	9.3578	9.34565	0.0293836	0.313855	1.24303	0.969764	-0.241281	0.845994
A_23_P106661	CMTM1	NM_052999	ref|Homo sapiens CKLF-like MARVEL transmembrane domain containing 1 (CMTM1), transcript variant 17, mRNA [NM_052999]	7.07842	6.84209	6.82201	7.03135	7.34393	7.21444	6.74792	6.77593	6.43902	6.98881	7.1993	6.45713	0.234296	-0.372349	0.772524	0.191769	-0.240885	0.846226
A_23_P117852	KIAA0101	NM_014736	ref|Homo sapiens KIAA0101 (KIAA0101), transcript variant 1, mRNA [NM_014736]	8.01404	NA	6.34761	6.24407	NA	6.43401	8.2563	10.2324	9.61814	7.17793	9.85847	9.94702	0.531052	0.841787	1.79227	0.453943	-0.240335	0.846549
A_23_P333498	EEPD1	NM_030636	ref|Homo sapiens endonuclease/exonuclease/phosphatase family domain containing 1 (EEPD1), mRNA [NM_030636]	10.4472	10.1504	9.82093	9.83559	10.3906	9.96735	9.77296	9.71876	9.67333	9.96233	9.95905	9.57258	0.807074	0.183049	1.13528	0.410438	-0.240292	0.846574
A_23_P63789	ZWINT	NM_032997	ref|Homo sapiens ZW10 interactor (ZWINT), transcript variant 2, mRNA [NM_032997]	9.39318	9.03508	9.07033	8.93253	8.72427	8.80708	9.63346	10.8094	10.1507	9.22882	10.6044	10.3904	0.0284734	0.263255	1.20018	0.583681	-0.239693	0.846925
A_23_P11843	LRRN2	NM_201630	ref|Homo sapiens leucine rich repeat neuronal 2 (LRRN2), transcript variant 2, mRNA [NM_201630]	8.99328	8.3728	8.29872	8.22775	7.99551	8.26504	8.28811	8.84612	8.56069	8.13967	8.9082	8.80034	0.204728	0.145053	1.10577	0.693398	-0.239643	0.846955
A_33_P3220422	POM121L12	NM_182595	ref|Homo sapiens POM121 membrane glycoprotein-like 12 (POM121L12), mRNA [NM_182595]	9.92125	8.48162	9.08819	9.34969	8.343	9.62361	9.18744	9.49856	8.88794	9.38966	9.42683	9.76058	0.873133	-0.261496	0.834222	0.355516	-0.239387	0.847105
A_33_P3220470	SMAD6	NM_005585	ref|Homo sapiens SMAD family member 6 (SMAD6), transcript variant 1, mRNA [NM_005585]	9.10199	9.38645	8.9514	8.73247	9.79662	8.89589	NA	9.41111	8.75111	9.13706	9.50345	NA	0.984527	0.206099	1.15356	#DIV/0!	-0.239141	0.84725
A_33_P3275846	CACNA1A	NM_023035	ref|Homo sapiens calcium channel, voltage-dependent, P/Q type, alpha 1A subunit (CACNA1A), transcript variant 2, mRNA [NM_023035]	7.51395	6.82492	7.11622	7.21387	6.94364	7.20751	8.05302	6.54308	6.67729	7.571	6.91613	6.66418	0.844937	-0.0912949	0.93868	0.884387	-0.238838	0.847427
A_32_P74120	LOC728875	NR_024584	ref|Homo sapiens hypothetical LOC728875 (LOC728875), non-coding RNA [NR_024584]	12.19	11.8137	11.4123	11.9187	11.8028	11.4328	12.3293	12.7378	12.0832	12.5676	12.831	11.8224	0.444928	0.0109579	1.00762	0.888307	-0.238323	0.84773
A_23_P93431	AIG1	NM_016108	ref|Homo sapiens androgen-induced 1 (AIG1), mRNA [NM_016108]	9.48528	8.94387	9.11348	9.42571	9.0559	9.07939	8.46938	8.28661	8.18151	8.52477	8.70059	8.10277	0.919275	0.0340873	1.02391	0.46938	-0.238157	0.847827
A_33_P3424861	FAM118A	NM_001104595	ref|Homo sapiens family with sequence similarity 118, member A (FAM118A), transcript variant 1, mRNA [NM_001104595]	11.9168	11.4551	11.5022	11.1129	11.3447	11.3049	11.4747	11.5166	11.507	11.5905	11.7451	12.2186	0.231535	0.197228	1.14649	0.194015	-0.238056	0.847887
A_23_P116435	IGF2AS	NR_028044	ref|Homo sapiens insulin-like growth factor 2 antisense (IGF2AS), transcript variant 1, non-coding RNA [NR_028044]	8.82935	7.70287	7.8176	8.20665	8.16592	7.95523	7.82856	8.50865	7.82829	8.12067	7.76212	8.06586	0.983872	-0.348327	0.785494	0.850261	-0.237293	0.848335
A_33_P3718734	ENST00000432377	ENST00000432377	gb|Homo sapiens, clone IMAGE:4779414, mRNA. [BC038366]	7.94908	7.30097	8.11542	7.69773	7.93122	7.98478	7.77573	7.58365	7.59328	7.83051	8.22779	7.31881	0.792564	0.0178622	1.01246	0.651077	-0.237228	0.848374
A_23_P11843	LRRN2	NM_201630	ref|Homo sapiens leucine rich repeat neuronal 2 (LRRN2), transcript variant 2, mRNA [NM_201630]	8.962	8.37468	8.31109	NA	8.29406	8.26321	8.15928	8.81661	8.64303	8.21501	8.93595	8.88007	0.158811	0.0960395	1.06884	0.122593	-0.237044	0.848482
A_23_P115482	UBE2T	NM_014176	ref|Homo sapiens ubiquitin-conjugating enzyme E2T (putative) (UBE2T), mRNA [NM_014176]	6.97891	6.34968	6.92768	6.8916	6.7052	7.24215	7.83676	9.27284	8.67088	7.59925	9.43684	8.90776	0.302936	0.0360859	1.02533	0.747384	-0.236878	0.848579
A_23_P104876	SPA17	NM_017425	ref|Homo sapiens sperm autoantigenic protein 17 (SPA17), mRNA [NM_017425]	8.51183	8.37011	8.34485	8.17261	8.23571	8.27534	8.64423	8.4103	8.3202	8.64715	8.72877	8.1016	0.155777	0.134395	1.09763	0.846363	-0.236845	0.848599
A_24_P928510	THEM4	NM_053055	ref|Homo sapiens thioesterase superfamily member 4 (THEM4), mRNA [NM_053055]	7.56627	7.54945	7.26581	7.34145	7.56756	7.54074	8.36497	8.20544	8.045	9.02167	8.44209	8.04633	0.889239	0.00870518	1.00605	0.260011	-0.236649	0.848714
A_23_P16157	KHSRP	NM_003685	ref|Homo sapiens KH-type splicing regulatory protein (KHSRP), mRNA [NM_003685]	12.0279	13.5645	NA	13.5257	13.2343	12.3154	13.9477	12.5926	11.7985	13.5442	12.8292	11.9352	0.638156	-0.438058	0.738128	0.964318	-0.236601	0.848743
A_33_P3388870	BLOC1S1	NM_001487	ref|Homo sapiens biogenesis of lysosomal organelles complex-1, subunit 1 (BLOC1S1), transcript variant 1, mRNA [NM_001487]	11.5105	11.2097	11.1601	11.3395	11.6135	11.4644	11.4801	11.6504	11.3325	11.7199	11.7167	11.5243	0.419072	-0.254641	0.838196	0.0849549	-0.236567	0.848762
A_33_P3225268	QSOX1	NM_001004128	ref|Homo sapiens quiescin Q6 sulfhydryl oxidase 1 (QSOX1), transcript variant 2, mRNA [NM_001004128]	11.7381	11.8254	12.0831	12.1522	12.5745	12.0461	10.9738	10.3768	11.2854	11.4431	9.88464	11.2103	0.24102	-0.326848	0.797277	0.917289	-0.236442	0.848836
A_23_P387031	COL23A1	NM_173465	ref|Homo sapiens collagen, type XXIII, alpha 1 (COL23A1), mRNA [NM_173465]	7.38098	8.68298	7.0659	7.16465	8.82626	7.10345	6.71451	7.2991	6.4633	6.53158	7.36923	NA	0.921861	0.216322	1.16177	0.733067	-0.235897	0.849157
A_23_P154208	NAGK	NM_017567	ref|Homo sapiens N-acetylglucosamine kinase (NAGK), mRNA [NM_017567]	11.8205	NA	12.263	12.0424	12.4074	11.9355	12.8052	12.0477	NA	12.7985	11.2724	12.6623	0.879017	-0.000600275	0.999584	0.494546	-0.235852	0.849183
A_33_P3369153	KIF3C	NM_002254	ref|Homo sapiens kinesin family member 3C (KIF3C), mRNA [NM_002254]	7.01016	6.70602	6.92292	6.80376	6.32457	6.67048	6.96536	6.53222	6.58839	6.82415	NA	NA	0.0332476	0.252441	1.19122	#DIV/0!	-0.235754	0.849241
A_32_P86180	ENST00000369123	ENST00000369123	ens|chromosome 6 open reading frame 220 [Source:HGNC Symbol;Acc:21553] [ENST00000369123]	10.2721	9.26218	9.48696	9.71647	10.0355	9.04221	9.50779	9.86397	9.34572	9.46553	9.74347	9.93565	0.875264	-0.229505	0.852928	0.591397	-0.235687	0.849281
A_33_P3261433	LOC100131473	XM_001720331	ref|PREDICTED: Homo sapiens hypothetical protein LOC100131473 (LOC100131473), mRNA [XM_001720331]	10.9085	10.3985	10.5447	10.1047	10.3214	10.3907	10.3451	10.9953	10.7688	10.1037	11.0044	11.0971	0.27313	0.223284	1.16739	0.863924	-0.23565	0.849302
A_23_P115482	UBE2T	NM_014176	ref|Homo sapiens ubiquitin-conjugating enzyme E2T (putative) (UBE2T), mRNA [NM_014176]	7.39346	6.86879	7.57074	7.3534	6.95254	7.57491	8.40208	9.9018	9.21244	8.13537	9.73293	9.44765	0.702713	0.0400657	1.02816	0.706141	-0.235211	0.84956
A_33_P3417820	NOL12	NM_024313	ref|Homo sapiens nucleolar protein 12 (NOL12), mRNA [NM_024313]	10.4599	10.3346	10.2768	9.85617	10.1884	10.4011	10.8973	10.4124	10.4418	10.7562	10.6769	10.2198	0.429732	0.146275	1.10671	0.84755	-0.235106	0.849623
A_32_P221748	LOC100506398	XR_110842	ref|PREDICTED: Homo sapiens hypothetical LOC100506398 (LOC100506398), partial miscRNA [XR_110842]	8.19194	7.41934	7.80083	7.18027	7.50668	7.55889	7.98134	8.25774	7.5276	7.43916	8.54343	8.21626	0.354942	0.294148	1.22616	0.729341	-0.234923	0.849731
A_33_P3404123	KRTAP9-7	ENST00000391354	ens|keratin associated protein 9-7 [Source:HGNC Symbol;Acc:18915] [ENST00000391354]	6.65942	6.43249	6.60292	6.15107	NA	6.34738	6.5376	6.78456	6.29	6.89246	6.77148	6.7502	0.203462	0.353699	1.27783	0.203437	-0.233877	0.850347
A_23_P113613	CDCP1	NM_022842	ref|Homo sapiens CUB domain containing protein 1 (CDCP1), transcript variant 1, mRNA [NM_022842]	6.44991	6.30225	6.8503	6.84848	6.36863	7.03595	6.72676	NA	6.71747	6.95875	6.95597	6.70499	0.155276	-0.398576	0.758607	0.534211	-0.233856	0.850359
A_33_P3362274	ENST00000390456	ENST00000390456	Unknown	7.23443	6.66628	6.21565	7.40748	6.79765	7.13163	6.54985	6.65634	6.70932	6.88954	7.3066	6.7239	0.251541	-0.465348	0.724296	0.209629	-0.233195	0.850749
A_23_P104651	CDCA5	NM_080668	ref|Homo sapiens cell division cycle associated 5 (CDCA5), mRNA [NM_080668]	7.96703	7.06862	7.0659	7.20616	7.01383	7.17293	8.25663	10.4179	9.40136	7.83217	10.3755	9.63455	0.468882	-0.104307	0.930252	0.722483	-0.233191	0.850751
A_33_P3345210	TLCD2	NM_001164407	ref|Homo sapiens TLC domain containing 2 (TLCD2), mRNA [NM_001164407]	6.65564	6.53136	6.41423	6.62317	6.56967	6.52019	6.70872	6.61075	6.32433	7.14322	6.84388	6.39232	0.449564	-0.0383121	0.973794	0.146753	-0.23313	0.850787
A_33_P3365134	PPP1R13B	NM_015316	ref|Homo sapiens protein phosphatase 1, regulatory (inhibitor) subunit 13B (PPP1R13B), mRNA [NM_015316]	8.8045	7.96506	7.864	8.08059	8.37228	8.04907	8.79023	8.24238	8.58731	8.8488	8.82041	8.01134	0.910699	-0.115536	0.92304	0.957216	-0.233097	0.850807
A_23_P152858	C17orf79	NM_018405	ref|Homo sapiens chromosome 17 open reading frame 79 (C17orf79), mRNA [NM_018405]	14.1947	14.3763	14.4918	14.4252	14.5097	14.388	14.6041	14.5865	NA	14.9278	14.8279	14.6806	0.47446	-0.0488831	0.966684	0.0920635	-0.232662	0.851063
A_23_P106874	PMFBP1	NM_031293	ref|Homo sapiens polyamine modulated factor 1 binding protein 1 (PMFBP1), transcript variant 1, mRNA [NM_031293]	7.71795	7.9063	8.41898	7.20776	7.24447	8.00596	7.43396	7.38886	8.17541	NA	7.40117	7.93153	0.0182629	0.661832	1.58209	0.532114	-0.232391	0.851223
A_23_P310350	SHPK	NM_013276	ref|Homo sapiens sedoheptulokinase (SHPK), mRNA [NM_013276]	11.3133	10.9622	10.7698	11.1994	11.6663	11.2129	11.2144	11.0169	10.8054	11.5774	11.2492	10.8039	0.289563	-0.250687	0.840496	0.20449	-0.232296	0.851279
A_33_P3362068	LOC100129149	CR595361	gb|full-length cDNA clone CS0DI084YD11 of Placenta Cot 25-normalized of Homo sapiens (human). [CR595361]	9.64118	8.97099	9.08216	8.80885	8.53648	8.86774	9.12643	9.54997	8.89111	8.3827	9.3581	9.35997	0.112021	0.273306	1.20857	0.700542	-0.231666	0.851651
A_23_P100632	HN1	NM_001002033	ref|Homo sapiens hematological and neurological expressed 1 (HN1), transcript variant 3, mRNA [NM_001002033]	14.7836	15.1185	15.329	14.8097	15.3362	15.3306	15.0165	14.6233	15.1764	15.3696	15.2479	14.8489	0.353734	-0.212116	0.86327	0.523966	-0.231433	0.851788
A_33_P3412847	ENST00000450152	ENST00000450152	Unknown	8.81387	8.22135	8.62298	8.45693	7.992	8.65536	9.421	9.22369	8.52328	9.45547	9.45474	9.20473	0.248424	0.166047	1.12198	0.241045	-0.231051	0.852014
A_23_P104464	ALOX5	NM_000698	ref|Homo sapiens arachidonate 5-lipoxygenase (ALOX5), mRNA [NM_000698]	11.2834	11.3389	10.961	10.4192	10.5544	10.5851	12.1782	11.8023	11.3059	12.3042	12.0331	10.657	0.0467295	0.728967	1.65745	0.758974	-0.230722	0.852208
A_24_P15640	BC137009	BC137009	gb|Homo sapiens chromosome 19 open reading frame 31, mRNA (cDNA clone MGC:168625 IMAGE:9021002), complete cds. [BC137009]	11.7243	11.0841	11.4564	11.4107	11.0848	11.3623	11.1622	12.0388	11.5645	10.8251	12.0521	11.795	0.282356	0.0941012	1.0674	0.868182	-0.230537	0.852318
A_33_P3255434	MEG3	NR_003531	ref|Homo sapiens maternally expressed 3 (non-protein coding) (MEG3), transcript variant 3, non-coding RNA [NR_003531]	6.59368	6.29599	6.8978	6.42044	NA	6.62113	7.03654	6.44078	NA	6.90198	7.01031	6.96794	0.143847	0.0728989	1.05183	0.647711	-0.229277	0.853062
A_23_P312132	ITGAX	NM_000887	ref|Homo sapiens integrin, alpha X (complement component 3 receptor 4 subunit) (ITGAX), mRNA [NM_000887]	15.2693	15.0315	14.9026	15.4307	15.4043	15.2839	14.7098	14.6311	15.0311	14.939	14.6628	14.9802	0.0513183	-0.372832	0.772265	0.4881	-0.229247	0.85308
A_33_P3461633	LOC284454	NR_036515	ref|Homo sapiens hypothetical LOC284454 (LOC284454), non-coding RNA [NR_036515]	10.0222	9.5412	9.62862	9.29887	9.36321	9.48291	9.77782	9.44438	9.53385	9.6724	9.76283	10.2235	0.203586	0.265413	1.20198	0.320431	-0.22898	0.853238
A_23_P126677	DNASE2B	NM_021233	ref|Homo sapiens deoxyribonuclease II beta (DNASE2B), transcript variant 1, mRNA [NM_021233]	10.5724	9.511	9.29176	10.5659	9.31165	9.62266	10.2194	10.5426	10.0432	10.4482	10.8625	10.362	0.813085	-0.111662	0.925521	0.0107318	-0.228717	0.853394
A_23_P170733	ANTXR2	NM_058172	ref|Homo sapiens anthrax toxin receptor 2 (ANTXR2), transcript variant 1, mRNA [NM_058172]	11.2314	11.2889	11.6712	11.1888	11.6817	11.5278	11.4739	11.7346	NA	11.3255	11.8324	11.9788	0.715875	-0.238883	0.847401	0.870688	-0.22808	0.85377
A_23_P73420	TRAPPC9	NM_031466	ref|Homo sapiens trafficking protein particle complex 9 (TRAPPC9), transcript variant 1, mRNA [NM_031466]	9.7235	9.78727	9.27771	9.46648	9.78476	9.4084	9.54253	10.0025	9.58463	9.81258	9.90921	9.54678	0.742029	0.257012	1.195	0.721613	-0.227949	0.853848
A_33_P3215883	FLT1	NM_002019	ref|Homo sapiens fms-related tyrosine kinase 1 (vascular endothelial growth factor/vascular permeability factor receptor) (FLT1), transcript variant 1, mRNA [NM_002019]	8.18872	NA	7.44824	8.02459	NA	7.5635	6.66345	6.49813	6.83043	6.74228	6.89069	7.03004	0.889757	0.0244348	1.01708	0.134094	-0.227234	0.854271
A_23_P74114	ZNF713	NM_182633	ref|Homo sapiens zinc finger protein 713 (ZNF713), mRNA [NM_182633]	12.2627	11.4978	11.9062	11.5348	11.911	11.7501	11.8918	11.8985	11.9787	12.1257	12.071	12.5909	0.680722	0.156171	1.11433	0.132276	-0.227141	0.854326
A_23_P865	FRRS1	NM_001013660	ref|Homo sapiens ferric-chelate reductase 1 (FRRS1), mRNA [NM_001013660]	8.26085	8.2192	7.33182	8.3244	8.0887	7.42938	8.83906	8.55828	7.91622	8.78512	8.95688	7.60509	0.898958	0.130502	1.09467	0.961931	-0.226838	0.854506
A_23_P390384	ZNF630	NM_001037735	ref|Homo sapiens zinc finger protein 630 (ZNF630), transcript variant 1, mRNA [NM_001037735]	7.83649	7.41094	7.68813	7.50178	7.46782	7.79545	7.85152	7.78863	7.95859	8.28927	8.07779	7.64096	0.723517	0.186347	1.13788	0.61472	-0.226264	0.854846
A_23_P79094	LILRA3	NM_006865	ref|Homo sapiens leukocyte immunoglobulin-like receptor, subfamily A (without TM domain), member 3 (LILRA3), transcript variant 1, mRNA [NM_006865]	12.7453	12.8263	12.6569	12.6377	13.0353	12.8176	13.2178	13.7044	13.0847	13.5614	13.4437	12.9997	0.468557	-0.0723094	0.951114	0.997348	-0.225986	0.855011
A_32_P133840	TMCC2	NM_014858	ref|Homo sapiens transmembrane and coiled-coil domain family 2 (TMCC2), transcript variant 1, mRNA [NM_014858]	8.26578	7.97021	8.48394	8.34455	7.44088	8.57504	8.29703	8.36627	9.33625	8.59225	8.32062	9.18294	0.617699	-0.0787689	0.946865	0.834491	-0.225972	0.855019
A_24_P208345	SLC45A3	NM_033102	ref|Homo sapiens solute carrier family 45, member 3 (SLC45A3), mRNA [NM_033102]	10.5726	9.93048	9.91572	9.88209	9.34599	9.88963	9.61688	9.77787	10.27	9.19519	10.0038	10.3175	0.17001	0.048384	1.03411	0.822002	-0.225962	0.855025
A_23_P104372	DNAJC9	NM_015190	ref|Homo sapiens DnaJ (Hsp40) homolog, subfamily C, member 9 (DNAJC9), mRNA [NM_015190]	NA	9.50813	9.60341	9.00854	9.44441	9.54157	9.74964	NA	10.0051	9.42658	10.7112	10.1025	0.00954514	0.111353	1.08024	0.686558	-0.225192	0.855481
A_23_P104464	ALOX5	NM_000698	ref|Homo sapiens arachidonate 5-lipoxygenase (ALOX5), mRNA [NM_000698]	11.275	11.1408	10.8255	10.4409	10.3501	10.3162	11.9179	11.6826	11.2321	12.025	11.9077	10.5319	0.0198765	0.790734	1.72995	0.714125	-0.225081	0.855547
A_23_P104372	DNAJC9	NM_015190	ref|Homo sapiens DnaJ (Hsp40) homolog, subfamily C, member 9 (DNAJC9), mRNA [NM_015190]	9.61168	9.81008	9.60469	9.15599	9.4924	9.58762	9.88131	10.6033	10.0504	9.56505	10.7356	10.2751	0.178855	0.119286	1.0862	0.942673	-0.224617	0.855822
A_33_P3299279	C5orf39	NM_001014279	ref|Homo sapiens chromosome 5 open reading frame 39 (C5orf39), mRNA [NM_001014279]	6.90545	7.1893	7.04212	6.7049	7.34572	7.3182	7.43698	7.33956	7.77531	7.11722	7.66157	7.85174	0.643246	-0.276082	0.825831	0.901292	-0.224591	0.855837
A_33_P3250730	ACCN4	NM_018674	ref|Homo sapiens amiloride-sensitive cation channel 4, pituitary (ACCN4), transcript variant 1, mRNA [NM_018674]	14.2075	13.7283	13.7796	13.8541	13.2816	13.8563	13.4691	14.1682	13.9852	13.3511	14.2851	14.2098	0.273269	-0.0744712	0.94969	0.538107	-0.224558	0.855857
A_33_P3216372	IQGAP2	NM_006633	ref|Homo sapiens IQ motif containing GTPase activating protein 2 (IQGAP2), mRNA [NM_006633]	12.8392	12.1544	12.0111	12.005	12.2997	12.0522	12.2663	13.0026	12.5622	12.2096	12.7867	12.7991	0.558829	0.10222	1.07342	0.936837	-0.224489	0.855898
A_33_P3330608	PRAM1	NM_032152	ref|Homo sapiens PML-RARA regulated adaptor molecule 1 (PRAM1), mRNA [NM_032152]	12.4987	12.7179	12.2517	11.6918	13.0473	12.2693	13.2137	13.7211	13.4184	13.6415	13.9399	13.0982	0.695422	0.229465	1.1724	0.673724	-0.223099	0.856723
A_23_P72584	ACBD7	NM_001039844	ref|Homo sapiens acyl-CoA binding domain containing 7 (ACBD7), mRNA [NM_001039844]	9.26936	8.78971	8.98209	NA	8.80633	8.80642	8.99272	NA	8.89142	8.66454	9.16488	9.45364	0.560043	0.175715	1.12952	0.836363	-0.22281	0.856895
A_23_P104098	SYT2	NM_177402	ref|Homo sapiens synaptotagmin II (SYT2), transcript variant 1, mRNA [NM_177402]	6.63647	6.63619	6.7009	6.72892	6.3545	6.59278	7.06904	6.55377	6.47804	6.77975	6.77647	6.67784	0.455966	0.0436874	1.03074	0.815219	-0.222693	0.856964
A_33_P3316410	FAM66A	NR_026789	ref|Homo sapiens family with sequence similarity 66, member A (FAM66A), non-coding RNA [NR_026789]	8.09035	7.50335	7.80049	7.70674	6.57312	7.49987	7.6838	7.98065	7.83816	8.28301	7.45307	8.06082	0.112421	0.300623	1.23168	0.795001	-0.222663	0.856982
A_33_P3236310	NOBOX	NM_001080413	ref|Homo sapiens NOBOX oogenesis homeobox (NOBOX), mRNA [NM_001080413]	10.8809	10.2621	10.4288	10.2428	10.2512	10.3532	10.4059	10.8102	10.7095	10.1135	10.9411	10.9321	0.349034	0.177596	1.131	0.909664	-0.222564	0.857041
A_23_P110473	NAIP	NM_004536	ref|Homo sapiens NLR family, apoptosis inhibitory protein (NAIP), transcript variant 1, mRNA [NM_004536]	8.97685	8.6749	9.75802	8.84518	8.61215	9.3788	8.62263	8.76334	9.72161	8.10491	8.98577	9.43601	0.184861	0.131676	1.09557	0.46911	-0.222433	0.857119
A_23_P100632	HN1	NM_001002033	ref|Homo sapiens hematological and neurological expressed 1 (HN1), transcript variant 3, mRNA [NM_001002033]	14.709	14.9933	15.2833	14.5315	15.3068	15.3138	14.9187	14.5256	15.1159	15.2265	15.1409	14.6888	0.734294	-0.313491	0.804692	0.646436	-0.222196	0.857259
A_23_P112801	CHP	NM_007236	ref|Homo sapiens calcium binding protein P22 (CHP), mRNA [NM_007236]	13.8626	13.698	13.7844	14.0596	13.9743	13.977	13.5856	13.3679	13.3726	13.5946	13.7018	13.3666	0.0146779	-0.192566	0.875048	0.417828	-0.222003	0.857374
A_33_P3390546	XM_003118499	XM_003118499	ref|PREDICTED: Homo sapiens hypothetical protein LOC100506590 (LOC100506590), mRNA [XM_003118499]	9.86628	9.40454	9.25684	9.4359	8.66268	9.08416	9.26067	9.86535	9.43357	8.58002	9.69455	9.65494	0.112452	0.320386	1.24866	0.505633	-0.221369	0.857751
A_33_P3877739	SMCR2	AI821758	gb|ag52h12.x5 Gessler Wilms tumor Homo sapiens cDNA clone IMAGE:1126631 3', mRNA sequence [AI821758]	8.94317	8.58011	9.03422	8.46758	8.10622	8.81636	9.06948	8.82871	8.80128	9.02492	9.04996	9.13317	0.0451709	0.475589	1.39049	0.26841	-0.22125	0.857822
A_33_P3262012	CHPF	CR625437	gb|full-length cDNA clone CS0DK004YN21 of HeLa cells Cot 25-normalized of Homo sapiens (human). [CR625437]	8.32957	8.01467	8.07353	8.56934	7.91331	8.40018	8.69001	8.71645	8.3665	8.91116	9.28774	8.23311	0.357171	-0.326648	0.797387	0.393093	-0.221152	0.85788
A_33_P3227990	MBP	NM_001025101	ref|Homo sapiens myelin basic protein (MBP), transcript variant 7, mRNA [NM_001025101]	7.74448	7.80157	7.46204	7.70273	7.24484	7.83908	7.63165	7.19385	7.24857	7.86198	7.46952	7.11802	0.810227	0.0417472	1.02936	0.43287	-0.22095	0.858
A_32_P69930	CCDC96	NM_153376	ref|Homo sapiens coiled-coil domain containing 96 (CCDC96), mRNA [NM_153376]	8.41788	8.02431	8.03152	8.25613	8.03055	8.1335	8.29663	8.14321	8.42317	8.51737	8.58075	8.30641	0.838477	-0.101984	0.931751	0.379401	-0.220736	0.858128
A_33_P3381851	KRTAP10-10	NM_181688	ref|Homo sapiens keratin associated protein 10-10 (KRTAP10-10), mRNA [NM_181688]	10.8727	10.2233	10.4738	10.1223	9.91457	10.3983	10.0525	10.6214	10.1431	9.626	10.3634	10.5452	0.196186	0.351491	1.27588	0.745426	-0.22036	0.858351
A_32_P75792	FAM132A	NM_001014980	ref|Homo sapiens family with sequence similarity 132, member A (FAM132A), mRNA [NM_001014980]	6.31489	6.70301	6.46765	6.20744	NA	6.39427	6.56292	6.28205	6.27569	NA	6.86653	6.13796	0.118551	0.166799	1.12257	0.647328	-0.2202	0.858447
A_33_P3371224	ANO10	NM_001204831	ref|Homo sapiens anoctamin 10 (ANO10), transcript variant 2, mRNA [NM_001204831]	10.4797	10.0355	9.37163	10.3325	9.9115	9.43543	10.9283	10.4696	9.79163	10.8561	10.6897	9.61349	0.409436	0.124018	1.08977	0.94021	-0.220121	0.858493
A_23_P120002	SP110	NM_004510	ref|Homo sapiens SP110 nuclear body protein (SP110), transcript variant b, mRNA [NM_004510]	10.7781	10.3231	11.3292	NA	10.1623	10.7664	12.1543	10.9128	NA	11.7536	10.418	12.1821	0.322812	0.313749	1.24293	0.0666064	-0.220045	0.858539
A_33_P3336760	ABCB4	NM_018849	ref|Homo sapiens ATP-binding cassette, sub-family B (MDR/TAP), member 4 (ABCB4), transcript variant B, mRNA [NM_018849]	9.45376	9.17697	8.70531	9.13442	9.28174	9.00142	9.11127	9.47117	9.13069	9.35066	9.48912	9.06235	0.894894	0.0425532	1.02993	0.562825	-0.219975	0.85858
A_23_P93269	ZNF165	NM_003447	ref|Homo sapiens zinc finger protein 165 (ZNF165), mRNA [NM_003447]	8.30315	7.6328	7.71025	8.54756	7.93561	8.10185	7.82584	7.05884	7.25359	8.06807	7.47351	7.1674	0.0181871	-0.391597	0.762285	0.324659	-0.219929	0.858608
A_24_P945113	ACVRL1	NM_000020	ref|Homo sapiens activin A receptor type II-like 1 (ACVRL1), transcript variant 1, mRNA [NM_000020]	6.23819	6.23402	7.04444	6.36548	6.34852	6.9153	7.34959	6.59868	7.7645	7.73062	7.06614	7.569	0.696746	-0.127283	0.915554	0.405337	-0.219408	0.858918
A_23_P74112	IL28RA	NM_170743	ref|Homo sapiens interleukin 28 receptor, alpha (interferon, lambda receptor) (IL28RA), transcript variant 1, mRNA [NM_170743]	11.9722	11.8045	11.7969	11.5652	11.7336	11.8918	12.4115	11.7629	11.7916	12.2141	12.0108	11.5027	0.47838	0.0709237	1.05039	0.679088	-0.219241	0.859018
A_23_P159956	MID2	NM_012216	ref|Homo sapiens midline 2 (MID2), transcript variant 1, mRNA [NM_012216]	9.80522	9.64063	9.72126	10.0324	9.83026	9.76185	9.16977	8.31678	8.48657	9.03263	8.70581	8.41632	0.115877	-0.109005	0.927227	0.749363	-0.219237	0.85902
A_24_P384029	A_24_P384029	A_24_P384029	Unknown	6.73343	6.78273	6.9663	6.5498	NA	6.74905	6.45766	6.43644	6.70646	NA	6.66607	6.68731	0.0532764	0.133305	1.0968	0.552991	-0.219025	0.859146
A_24_P818268	A_24_P818268	A_24_P818268	Unknown	6.58801	6.4948	6.75444	6.25082	6.17522	6.60191	6.77583	6.44915	6.33926	6.93142	6.56548	6.66801	0.0444228	0.337182	1.26329	0.0918259	-0.218856	0.859247
A_33_P3258712	LOC100506676	XR_109353	ref|PREDICTED: Homo sapiens hypothetical LOC100506676, transcript variant 2 (LOC100506676), partial miscRNA [XR_109353]	8.0529	7.48087	7.51296	8.14869	7.57319	8.01336	7.67818	8.30741	NA	7.76323	8.72747	8.21119	0.232274	-0.500397	0.706912	0.372826	-0.218394	0.859522
A_33_P3273324	ZNF880	ENST00000344085	ens|zinc finger protein 880 [Source:HGNC Symbol;Acc:37249] [ENST00000344085]	8.19936	7.88616	7.94384	8.06795	7.85354	7.98904	8.06017	7.81713	7.74444	8.03533	8.42228	7.84398	0.519386	-0.0452045	0.969152	0.360506	-0.218206	0.859634
A_23_P209360	KLHL29	NM_052920	ref|Homo sapiens kelch-like 29 (Drosophila) (KLHL29), mRNA [NM_052920]	6.9212	6.89685	6.90379	6.65989	6.60339	6.85294	6.39364	6.5206	6.54019	NA	6.22105	7.25649	0.117511	0.243904	1.18419	0.752158	-0.218171	0.859654
A_23_P14124	RASL11A	NM_206827	ref|Homo sapiens RAS-like, family 11, member A (RASL11A), mRNA [NM_206827]	7.88896	6.98696	7.00515	7.21008	6.63022	6.70722	7.23498	7.28549	6.97711	NA	7.36195	7.54362	0.0641939	0.297932	1.22938	0.414597	-0.217798	0.859877
A_33_P3302373	SZT2	NM_015284	ref|Homo sapiens seizure threshold 2 homolog (mouse) (SZT2), mRNA [NM_015284]	7.41676	6.58969	6.64384	6.52527	6.39991	7.88689	6.8212	6.91054	6.37239	7.03794	7.53234	6.78831	0.939398	0.118562	1.08565	0.0700817	-0.216741	0.860507
A_32_P40547	MEG3	NR_002766	ref|Homo sapiens maternally expressed 3 (non-protein coding) (MEG3), transcript variant 1, non-coding RNA [NR_002766]	11.3324	10.7891	10.9038	10.6806	10.3794	10.7971	10.5718	11.058	10.7332	10.2805	10.9499	11.0291	0.13225	0.223182	1.16731	0.860651	-0.216614	0.860583
A_23_P115356	AKR7A2	NM_003689	ref|Homo sapiens aldo-keto reductase family 7, member A2 (aflatoxin aldehyde reductase) (AKR7A2), mRNA [NM_003689]	13.0372	13.0483	12.5641	12.7256	12.6455	12.7182	13.4357	13.4714	13.1878	13.6518	13.7168	12.924	0.391981	0.319034	1.24749	0.728194	-0.216159	0.860854
A_33_P3317523	STMN1	NM_203401	ref|Homo sapiens stathmin 1 (STMN1), transcript variant 1, mRNA [NM_203401]	9.86507	9.41615	9.17347	8.21266	8.24631	8.80543	8.40328	10.1103	9.57385	7.58573	9.8704	9.78989	0.104899	1.16985	2.24988	0.44734	-0.216038	0.860927
A_33_P3212232	MPEG1	NM_001039396	ref|Homo sapiens macrophage expressed 1 (MPEG1), mRNA [NM_001039396]	7.36774	7.07429	7.69928	6.95607	6.53775	7.30841	6.46256	6.96185	8.29159	NA	6.67414	7.68141	0.0102256	0.411675	1.33023	0.219503	-0.215922	0.860996
A_23_P53126	LMO2	NM_005574	ref|Homo sapiens LIM domain only 2 (rhombotin-like 1) (LMO2), transcript variant 1, mRNA [NM_005574]	12.1324	11.8718	12.1826	12.0837	11.9104	12.222	12.0126	12.0515	12.2809	12.2669	12.7274	12.1609	0.770162	0.0487225	1.03435	0.360984	-0.215381	0.861319
A_33_P3217998	AKR7L	NR_040288	ref|Homo sapiens aldo-keto reductase family 7-like (AKR7L), transcript variant 1, non-coding RNA [NR_040288]	11.8819	11.7242	11.1739	11.439	11.704	11.2138	11.9147	12.216	11.8245	12.2396	12.13	11.6413	0.451021	0.285175	1.21856	0.916012	-0.215332	0.861348
A_33_P3236858	TGFB1I1	NM_001042454	ref|Homo sapiens transforming growth factor beta 1 induced transcript 1 (TGFB1I1), transcript variant 1, mRNA [NM_001042454]	9.39602	8.6661	8.56638	8.70196	8.62838	8.68324	8.47231	8.92327	8.6504	8.49808	8.87156	8.86471	0.496311	-0.0171487	0.988184	0.510044	-0.21431	0.861958
A_23_P57306	CHAF1B	NM_005441	ref|Homo sapiens chromatin assembly factor 1, subunit B (p60) (CHAF1B), mRNA [NM_005441]	7.36756	7.12984	NA	7.18306	7.2039	7.05463	7.80416	9.13058	8.55048	7.48481	9.14882	8.76475	0.743024	0.0656351	1.04655	0.869784	-0.214271	0.861981
A_23_P97141	RGS1	NM_002922	ref|Homo sapiens regulator of G-protein signaling 1 (RGS1), mRNA [NM_002922]	12.4278	11.1073	11.5156	12.6194	11.2377	11.3471	14.298	12.8479	12.8398	13.2941	13.0619	12.917	0.690615	0.168436	1.12384	0.600304	-0.214066	0.862104
A_23_P218126	ENST00000390549	ENST00000390549	ens|immunoglobulin heavy constant gamma 1 (G1m marker) [Source:HGNC Symbol;Acc:5525] [ENST00000390549]	10.9277	10.3087	10.2202	10.34	9.78955	10.07	10.3074	10.7808	10.4942	9.97066	10.7079	10.7414	0.091	0.238736	1.17996	0.77888	-0.213735	0.862302
A_23_P110473	NAIP	NM_004536	ref|Homo sapiens NLR family, apoptosis inhibitory protein (NAIP), transcript variant 1, mRNA [NM_004536]	8.8909	8.48643	9.7028	8.81211	8.25565	9.37347	8.62624	8.80501	9.78762	8.10751	9.01871	9.48882	0.0998505	0.078791	1.05613	0.451539	-0.213698	0.862324
A_32_P834166	LOC100128843	AF128541	gb|Homo sapiens DNA polymerase epsilon catalytic subunit isoform a (POLE1) mRNA, partial cds. [AF128541]	7.53691	7.24798	6.8811	6.9739	6.99259	6.87972	7.03892	7.61221	7.05207	7.05398	7.26516	7.95486	0.234422	0.274078	1.20922	0.659319	-0.213083	0.862692
A_33_P3239790	ZNF646	NM_014699	ref|Homo sapiens zinc finger protein 646 (ZNF646), mRNA [NM_014699]	8.30274	7.66488	7.31911	7.29321	7.63749	7.34133	7.6872	8.09228	7.5373	7.65251	8.29254	7.90017	0.420046	0.323544	1.2514	0.266445	-0.212972	0.862758
A_33_P3273732	A_33_P3273732	A_33_P3273732	Unknown	8.81995	8.97878	7.88427	8.3705	7.68575	7.55019	8.13482	9.22387	8.48168	8.40987	9.13923	8.69449	0.149165	1.1342	2.19497	0.34958	-0.21281	0.862855
A_23_P103601	MAN1C1	NM_020379	ref|Homo sapiens mannosidase, alpha, class 1C, member 1 (MAN1C1), mRNA [NM_020379]	10.8902	11.0891	11.5542	10.8815	11.7539	11.545	11.136	11.1922	11.2719	11.4047	11.5019	11.0394	0.43826	-0.455955	0.729027	0.576364	-0.212502	0.863039
A_33_P3258316	LOC100507269	XM_003118986	ref|PREDICTED: Homo sapiens hypothetical protein LOC100507269 (LOC100507269), mRNA [XM_003118986]	14.2486	13.9794	13.4505	13.3609	13.634	13.3804	13.6486	14.2703	13.6811	13.5383	14.2405	13.8934	0.212255	0.598988	1.51465	0.827113	-0.212277	0.863174
A_33_P3377229	C11orf21	NM_001142946	ref|Homo sapiens chromosome 11 open reading frame 21 (C11orf21), transcript variant 1, mRNA [NM_001142946]	8.94912	9.3373	8.56682	8.58232	9.54456	8.77092	8.61694	8.74925	8.20092	9.08953	8.82883	8.05114	0.945039	0.178204	1.13147	0.537294	-0.211891	0.863405
A_33_P3333708	A_33_P3333708	A_33_P3333708	Unknown	11.6203	11.1003	11.1656	11.0318	11.1884	11.0421	11.033	11.3946	11.1776	10.7609	11.3892	11.4824	0.407282	0.123465	1.08935	0.961517	-0.211579	0.863592
A_33_P3237704	A_33_P3237704	A_33_P3237704	Unknown	10.0862	9.32997	9.52056	9.43369	9.40579	9.49799	9.50796	9.82883	9.62917	9.25812	9.84055	9.98493	0.473624	0.086861	1.06206	0.843823	-0.211385	0.863708
A_23_P302568	SLC30A3	NM_003459	ref|Homo sapiens solute carrier family 30 (zinc transporter), member 3 (SLC30A3), mRNA [NM_003459]	11.8896	11.3893	11.0725	11.6221	11.5701	11.517	12.8444	12.7423	12.2917	13.7134	12.9536	12.3242	0.623909	-0.180802	0.882212	0.282071	-0.21131	0.863753
A_23_P40240	CTSZ	NM_001336	ref|Homo sapiens cathepsin Z (CTSZ), mRNA [NM_001336]	16.2334	14.4433	14.9432	13.17	15.2642	16.4864	12.8961	16.459	16.1374	12.5524	16.3486	16.3653	0.885526	-0.320986	0.800523	0.694102	-0.211265	0.863779
A_23_P333129	DUX4L4	NM_001177376	ref|Homo sapiens double homeobox 4 like 4 (DUX4L4), mRNA [NM_001177376]	15.2227	14.6293	15.1047	14.9708	15.0396	14.9903	14.9269	15.2154	15.1004	15.4009	15.311	15.1228	0.948646	0.114374	1.08251	0.293906	-0.210583	0.864188
A_33_P3283906	NIP7	NM_016101	ref|Homo sapiens nuclear import 7 homolog (S. cerevisiae) (NIP7), transcript variant 1, mRNA [NM_016101]	11.9917	11.4458	11.1513	11.1467	11.2993	11.1097	11.3475	11.6464	11.1162	10.9002	11.5834	11.5578	0.305315	0.299173	1.23044	0.937271	-0.210325	0.864342
A_23_P119593	EPHX3	NM_024794	ref|Homo sapiens epoxide hydrolase 3 (EPHX3), transcript variant 1, mRNA [NM_024794]	12.5043	11.8778	11.8506	12.0519	11.8685	12.0274	11.9498	12.4075	12.0555	12.0533	12.2657	12.399	0.661355	-0.149577	0.901515	0.543286	-0.210225	0.864402
A_23_P69810	AGPAT9	NM_032717	ref|Homo sapiens 1-acylglycerol-3-phosphate O-acyltransferase 9 (AGPAT9), mRNA [NM_032717]	11.2118	11.5919	11.5756	11.1725	12.1909	12.0029	12.0748	12.9034	12.9419	12.1964	13.3407	13.1131	0.226653	-0.427264	0.743671	0.131033	-0.209762	0.86468
A_33_P3259973	LOC100128252	NR_036522	ref|Homo sapiens hypothetical LOC100128252 (LOC100128252), transcript variant 2, non-coding RNA [NR_036522]	8.19988	6.94597	6.6762	8.66282	6.74151	6.78502	8.73959	7.43394	7.19267	8.84749	7.64368	6.9532	0.590348	0.160955	1.11803	0.865736	-0.209746	0.864689
A_33_P3387616	RHPN1	NM_052924	ref|Homo sapiens rhophilin, Rho GTPase binding protein 1 (RHPN1), mRNA [NM_052924]	8.64707	8.01335	8.15504	8.36962	7.90655	8.24739	7.98077	7.76261	7.60613	7.97653	7.97236	7.6967	0.458643	-0.0923454	0.937997	0.251896	-0.209743	0.864691
A_23_P122937	ELMO1	NM_014800	ref|Homo sapiens engulfment and cell motility 1 (ELMO1), transcript variant 1, mRNA [NM_014800]	8.51049	8.56439	8.80212	8.26627	8.47621	8.723	8.13542	7.98954	8.42583	8.43117	8.34512	8.19939	0.124704	0.0881795	1.06303	0.523634	-0.209693	0.864722
A_33_P3301095	A_33_P3301095	A_33_P3301095	Unknown	11.0111	10.8288	10.7524	10.3	10.3468	10.4639	10.2753	9.85233	9.90697	10.1638	9.43256	10.1167	0.0560606	0.482023	1.3967	0.615104	-0.209685	0.864726
A_33_P3868357	ENST00000507936	ENST00000507936	ens|chromosome 5 open reading frame 17 [Source:HGNC Symbol;Acc:26630] [ENST00000507936]	11.0883	11.3964	11.0865	10.9591	10.7266	11.3194	11.5511	11.5285	11.7258	12.0959	11.7602	11.4129	0.546517	0.129239	1.09372	0.600239	-0.209173	0.865033
A_23_P170518	DYM	NM_017653	ref|Homo sapiens dymeclin (DYM), mRNA [NM_017653]	10.8777	10.7586	10.9106	11.2985	11.1612	11.0548	11.2582	10.8326	11.0717	11.2806	11.4208	11.0991	0.0688554	-0.283511	0.821589	0.37483	-0.208927	0.86518
A_32_P98072	TCHH	NM_007113	ref|Homo sapiens trichohyalin (TCHH), mRNA [NM_007113]	6.61919	6.71587	7.18744	NA	6.99626	7.05619	7.7707	7.6921	8.35736	7.42683	7.97934	7.98699	0.77873	-0.310348	0.806447	0.575912	-0.20864	0.865352
A_33_P3310976	A_33_P3310976	A_33_P3310976	Unknown	10.6041	9.88277	9.93014	10.1056	9.70592	9.49461	9.75435	10.5134	10.1699	9.28981	10.3874	10.3785	0.0639405	0.224219	1.16814	0.579599	-0.20859	0.865383
A_33_P3222769	PRR25	NM_001013638	ref|Homo sapiens proline rich 25 (PRR25), mRNA [NM_001013638]	11.8073	11.2292	11.7018	11.588	10.8083	11.1027	11.167	12.0343	11.5041	10.8375	11.7116	11.9835	0.0638561	0.59909	1.51476	0.849991	-0.207535	0.866016
A_23_P11843	LRRN2	NM_201630	ref|Homo sapiens leucine rich repeat neuronal 2 (LRRN2), transcript variant 2, mRNA [NM_201630]	9.02692	NA	8.32869	8.24436	8.49732	8.20314	8.20911	8.86961	8.67552	8.15431	8.90872	8.88305	0.398722	0.433444	1.35045	0.492354	-0.207527	0.86602
A_24_P237443	SASH3	NM_018990	ref|Homo sapiens SAM and SH3 domain containing 3 (SASH3), mRNA [NM_018990]	11.9774	12.1284	12.0939	11.9458	12.2092	11.8992	11.4931	11.2197	11.8494	11.7905	10.9233	11.7006	0.605812	0.148073	1.10809	0.808432	-0.207477	0.86605
A_23_P17811	SEC14L2	NM_012429	ref|Homo sapiens SEC14-like 2 (S. cerevisiae) (SEC14L2), transcript variant 1, mRNA [NM_012429]	7.11025	7.48198	7.30042	NA	6.71669	6.9061	8.05273	6.72178	6.92212	7.99394	NA	6.26418	0.197112	0.489028	1.4035	0.443267	-0.206934	0.866377
A_23_P16722	DOCK10	NM_014689	ref|Homo sapiens dedicator of cytokinesis 10 (DOCK10), mRNA [NM_014689]	11.3621	11.3731	11.9595	11.2001	11.5938	12.0539	11.2559	11.535	12.088	11.0364	11.7419	11.9753	0.694731	-0.220693	0.858153	0.77524	-0.206914	0.866388
A_24_P295543	BLOC1S2	NM_001001342	ref|Homo sapiens biogenesis of lysosomal organelles complex-1, subunit 2 (BLOC1S2), transcript variant 2, mRNA [NM_001001342]	12.4273	12.2643	13.2158	12.3516	12.4097	13.1747	12.851	12.6175	13.7395	13.0578	12.6952	13.5217	0.902543	0.0175598	1.01225	0.876002	-0.206742	0.866492
A_23_P200710	PIK3C2B	NM_002646	ref|Homo sapiens phosphoinositide-3-kinase, class 2, beta polypeptide (PIK3C2B), mRNA [NM_002646]	10.1183	10.2171	10.537	9.74205	10.4023	10.0026	9.6371	9.61836	9.56998	9.97261	9.82438	9.38256	0.383488	0.214478	1.16028	0.531133	-0.206018	0.866927
A_33_P3297245	RRAS2	NM_012250	ref|Homo sapiens related RAS viral (r-ras) oncogene homolog 2 (RRAS2), transcript variant 1, mRNA [NM_012250]	6.41195	NA	6.27759	6.50916	NA	6.2631	7.36513	6.3701	6.36947	6.57573	6.59529	6.24585	0.594223	-0.0413582	0.97174	0.521628	-0.205627	0.867162
A_33_P3244828	THC2779931	THC2779931	Unknown	9.09874	8.60187	8.49236	8.63924	8.00212	8.54497	8.63962	8.97233	8.5195	8.2981	8.88223	8.84481	0.232631	0.0568924	1.04022	0.872172	-0.205188	0.867425
A_23_P70688	LY86	NM_004271	ref|Homo sapiens lymphocyte antigen 86 (LY86), mRNA [NM_004271]	12.9311	11.9711	11.6338	12.5002	11.2251	11.4134	12.4608	11.7614	11.1241	12.277	11.9659	10.8961	0.0928121	0.557663	1.47188	0.664917	-0.204499	0.86784
A_23_P57306	CHAF1B	NM_005441	ref|Homo sapiens chromatin assembly factor 1, subunit B (p60) (CHAF1B), mRNA [NM_005441]	7.49859	7.38894	7.3089	7.27497	7.31733	7.35868	8.08349	9.2682	8.66871	7.73437	9.28657	8.87317	0.409602	0.071604	1.05088	0.81996	-0.204453	0.867868
A_32_P56143	THC2582065	THC2582065	tc|AF323993 histone H3.3 {Trichinella pseudospiralis} (exp=-1; wgp=0; cg=0), partial (71%) [THC2582065]	6.49424	6.07148	6.37545	NA	6.20057	6.26698	6.29152	6.2633	6.30456	6.12687	7.22259	6.49594	0.944873	0.141671	1.10318	0.4261	-0.204422	0.867886
A_23_P67042	MOCOS	NM_017947	ref|Homo sapiens molybdenum cofactor sulfurase (MOCOS), mRNA [NM_017947]	6.60215	6.64286	7.82163	6.68822	6.63384	8.09183	6.50698	6.91865	7.52137	6.32693	7.12283	7.55068	0.293345	-0.0453669	0.969043	0.887309	-0.204181	0.868031
A_24_P371962	AMD1	NM_001634	ref|Homo sapiens adenosylmethionine decarboxylase 1 (AMD1), transcript variant 1, mRNA [NM_001634]	13.3428	NA	12.9679	NA	13.6066	13.0498	12.9089	12.9662	13.1756	12.9328	13.3262	13.1701	#DIV/0!	-0.172879	0.887071	0.394751	-0.203882	0.868211
A_23_P207400	BRCA1	NM_007300	ref|Homo sapiens breast cancer 1, early onset (BRCA1), transcript variant 2, mRNA [NM_007300]	6.71651	6.75617	6.72411	6.32313	6.62282	6.6057	7.52505	8.67459	8.18468	7.14201	8.68369	8.38836	0.137627	0.118411	1.08554	0.773476	-0.203683	0.868331
A_33_P3229196	CD151	NM_004357	ref|Homo sapiens CD151 molecule (Raph blood group) (CD151), transcript variant 1, mRNA [NM_004357]	14.858	15.3197	15.0098	15.2796	14.7423	14.9829	15.6832	15.2224	15.0247	15.6186	15.4259	14.8245	0.852648	0.02693	1.01884	0.879026	-0.203421	0.868489
A_23_P81973	HSD17B8	NM_014234	ref|Homo sapiens hydroxysteroid (17-beta) dehydrogenase 8 (HSD17B8), mRNA [NM_014234]	9.21236	9.18427	9.21469	8.91998	9.13924	9.03739	9.07176	8.93825	8.81798	9.16927	9.14151	8.44755	0.138371	0.174971	1.12894	0.907243	-0.203259	0.868586
A_23_P157513	MOS	NM_005372	ref|Homo sapiens v-mos Moloney murine sarcoma viral oncogene homolog (MOS), mRNA [NM_005372]	8.24546	7.62805	7.9955	7.50564	7.38557	7.78258	7.70514	7.67689	7.77553	7.908	7.75696	8.16509	0.14505	0.489861	1.40431	0.130345	-0.202852	0.868832
A_23_P136355	HHAT	NM_018194	ref|Homo sapiens hedgehog acyltransferase (HHAT), transcript variant 1, mRNA [NM_018194]	8.80073	8.58525	8.34238	8.64458	8.03832	8.30408	9.20623	9.5907	9.26374	9.36641	9.5667	NA	0.249155	0.281172	1.21518	0.594666	-0.202813	0.868855
A_23_P57306	CHAF1B	NM_005441	ref|Homo sapiens chromatin assembly factor 1, subunit B (p60) (CHAF1B), mRNA [NM_005441]	7.84926	7.58696	NA	7.56489	7.2699	7.63707	8.42879	9.80567	9.13485	8.03634	9.50069	9.33757	0.0345729	0.153214	1.11204	0.467893	-0.202717	0.868913
A_23_P112801	CHP	NM_007236	ref|Homo sapiens calcium binding protein P22 (CHP), mRNA [NM_007236]	13.6242	13.4591	13.4952	13.7869	13.7102	13.601	13.2496	13.0053	13.0694	13.2721	13.4672	13.0241	0.054725	-0.214922	0.861593	0.454355	-0.202686	0.868931
A_23_P12189	DFFA	NM_213566	ref|Homo sapiens DNA fragmentation factor, 45kDa, alpha polypeptide (DFFA), transcript variant 2, mRNA [NM_213566]	9.13558	9.00725	8.74574	8.67764	8.70399	8.80368	9.55858	9.26601	9.1715	9.46854	9.50565	8.74459	0.264836	0.303266	1.23393	0.678361	-0.202527	0.869027
A_23_P30805	HIST1H4J	NM_021968	ref|Homo sapiens histone cluster 1, H4j (HIST1H4J), mRNA [NM_021968]	9.68306	8.81813	9.31973	8.80364	9.22097	9.33681	8.94626	9.70794	9.47092	8.76665	9.67307	9.76487	0.725778	0.0987599	1.07085	0.867459	-0.202154	0.869252
A_23_P219060	GPSM3	NM_022107	ref|Homo sapiens G-protein signaling modulator 3 (GPSM3), mRNA [NM_022107]	11.2437	10.785	10.7938	10.972	10.8182	10.8004	11.5209	11.6962	11.4968	11.723	11.8015	11.4736	0.511022	-0.0244177	0.983217	0.283584	-0.202085	0.869293
A_23_P110473	NAIP	NM_004536	ref|Homo sapiens NLR family, apoptosis inhibitory protein (NAIP), transcript variant 1, mRNA [NM_004536]	9.18259	9.14089	10.217	9.31619	8.40306	9.83018	9.20874	9.14002	10.1903	8.4966	9.41072	9.79777	0.321831	-0.133597	0.911556	0.438203	-0.201988	0.869352
A_23_P66719	DHRS13	NM_144683	ref|Homo sapiens dehydrogenase/reductase (SDR family) member 13 (DHRS13), mRNA [NM_144683]	6.51581	6.96995	7.0551	NA	6.63192	6.74376	6.69537	6.89478	7.08038	7.28649	6.86306	7.09674	0.0261523	0.282115	1.21598	0.438677	-0.201958	0.86937
A_33_P3230264	GPC3	NM_001164617	ref|Homo sapiens glypican 3 (GPC3), transcript variant 1, mRNA [NM_001164617]	8.79752	8.40063	8.24004	8.74566	7.98372	8.32281	9.64115	9.0653	8.96926	9.49922	9.26688	8.79447	0.479543	0.0778252	1.05543	0.780037	-0.201584	0.869595
A_23_P106661	CMTM1	NM_052999	ref|Homo sapiens CKLF-like MARVEL transmembrane domain containing 1 (CMTM1), transcript variant 17, mRNA [NM_052999]	7.09016	7.07056	6.88523	7.18496	7.48001	7.10277	6.8537	6.78926	6.60111	6.99047	7.35142	6.44465	0.119427	-0.1144	0.923766	0.477437	-0.201219	0.869815
A_33_P3423220	LOC100507050	NM_001195528	ref|Homo sapiens hypothetical LOC441617 (LOC441617), mRNA [NM_001195528]	6.59198	6.5555	6.88847	6.3643	NA	6.48655	6.87708	6.52568	6.36761	6.75594	6.55893	6.72662	0.17188	0.166558	1.12238	0.588459	-0.200944	0.869981
A_23_P151280	C12orf62	NM_032901	ref|Homo sapiens chromosome 12 open reading frame 62 (C12orf62), mRNA [NM_032901]	14.7757	14.4805	14.6873	14.4075	14.6584	14.5573	14.8944	14.9209	14.952	15.1217	15.2469	14.589	0.569159	0.130002	1.0943	0.795902	-0.200763	0.87009
A_32_P95914	MMS22L	NM_198468	ref|Homo sapiens MMS22-like, DNA repair protein (MMS22L), mRNA [NM_198468]	6.30466	6.73789	6.32866	6.03654	6.41702	6.28506	6.80838	7.72064	7.1064	NA	7.63103	6.98308	0.131264	0.0436026	1.03068	0.099924	-0.200659	0.870153
A_23_P57306	CHAF1B	NM_005441	ref|Homo sapiens chromatin assembly factor 1, subunit B (p60) (CHAF1B), mRNA [NM_005441]	7.78572	7.53766	7.67867	7.61805	7.22132	7.62668	8.44078	9.69118	9.04677	8.08161	9.45449	9.24711	0.144622	0.0606196	1.04291	0.518758	-0.200338	0.870347
A_32_P104063	CRNDE	NR_034105	ref|Homo sapiens colorectal neoplasia differentially expressed (non-protein coding) (CRNDE), transcript variant 1, non-coding RNA [NR_034105]	6.58686	7.11064	6.34132	6.40278	6.60094	6.29761	6.37514	7.26191	6.08303	NA	7.0026	6.14745	0.216836	0.184088	1.1361	0.655032	-0.199888	0.870618
A_23_P115356	AKR7A2	NM_003689	ref|Homo sapiens aldo-keto reductase family 7, member A2 (aflatoxin aldehyde reductase) (AKR7A2), mRNA [NM_003689]	13.0435	13.0173	12.5887	12.7221	12.659	12.7332	13.4677	13.4769	13.2075	13.6671	13.732	12.9335	0.385195	0.295231	1.22708	0.754443	-0.199339	0.87095
A_33_P3231670	RNF208	NM_031297	ref|Homo sapiens ring finger protein 208 (RNF208), mRNA [NM_031297]	6.3472	6.55338	6.40234	6.48172	6.32566	7.01324	6.97226	6.82634	6.54031	7.02556	7.89203	6.46025	0.551013	-0.0793818	0.946463	0.439428	-0.199221	0.871021
A_23_P120794	SLC7A4	NM_004173	ref|Homo sapiens solute carrier family 7 (orphan transporter), member 4 (SLC7A4), mRNA [NM_004173]	7.42287	8.10992	8.02874	7.50618	6.24005	8.41577	6.48122	6.30602	6.37421	6.57333	6.15906	6.73714	0.577245	0.522562	1.4365	0.557796	-0.199122	0.871081
A_24_P153820	HYDIN	BC028351	gb|Homo sapiens hydrocephalus inducing homolog (mouse), mRNA (cDNA clone IMAGE:4837075), partial cds. [BC028351]	7.46977	6.80581	6.26959	6.34843	6.30858	6.40016	6.65875	6.6897	6.23825	7.19463	6.7387	6.85779	0.303565	0.457385	1.37305	0.152613	-0.199046	0.871126
A_33_P3381762	A_33_P3381762	A_33_P3381762	Unknown	11.3474	10.6828	10.4619	10.9818	10.7428	10.4353	10.771	11.3647	10.9643	10.5285	11.1633	11.2084	0.483582	-0.0599275	0.959312	0.71071	-0.199019	0.871143
A_33_P3354451	TRIM31	NM_007028	ref|Homo sapiens tripartite motif containing 31 (TRIM31), mRNA [NM_007028]	7.28034	6.82829	NA	7.73013	6.89958	6.06838	9.4567	7.11851	6.41428	10.2325	7.31751	6.58588	0.399939	0.154739	1.11322	0.191943	-0.199	0.871154
A_23_P147431	LYN	NM_002350	ref|Homo sapiens v-yes-1 Yamaguchi sarcoma viral related oncogene homolog (LYN), transcript variant 1, mRNA [NM_002350]	12.3557	11.9268	12.7238	12.1674	12.1778	12.5505	12.614	12.8801	13.4563	NA	12.949	13.2089	0.821827	0.177897	1.13123	0.672906	-0.198817	0.871264
A_23_P54477	NOP10	NM_018648	ref|Homo sapiens NOP10 ribonucleoprotein homolog (yeast) (NOP10), mRNA [NM_018648]	15.2493	14.5135	14.6929	15.2025	14.8622	14.7237	15.5948	15.0895	15.1595	15.58	15.3578	14.9369	0.456206	-0.169286	0.889283	0.94887	-0.198376	0.871531
A_33_P3312682	REXO1	NM_020695	ref|Homo sapiens REX1, RNA exonuclease 1 homolog (S. cerevisiae) (REXO1), mRNA [NM_020695]	14.6644	14.2112	14.2547	14.0943	14.3397	14.3702	13.7799	14.6845	14.2515	13.8131	14.4497	14.6526	0.683906	-0.0850293	0.942765	0.752852	-0.198227	0.871621
A_23_P115356	AKR7A2	NM_003689	ref|Homo sapiens aldo-keto reductase family 7, member A2 (aflatoxin aldehyde reductase) (AKR7A2), mRNA [NM_003689]	12.7006	NA	12.1612	12.2117	12.7186	12.2079	12.9347	13.1193	12.6653	13.3024	13.1329	12.6136	0.560586	0.219198	1.16409	0.487859	-0.198158	0.871662
A_23_P209232	CLIP4	NM_024692	ref|Homo sapiens CAP-GLY domain containing linker protein family, member 4 (CLIP4), mRNA [NM_024692]	11.8823	12.016	11.7237	11.2464	11.4283	11.1464	12.2043	11.7991	11.86	12.0582	12.1478	11.4843	0.000903958	0.635934	1.55394	0.812453	-0.19812	0.871686
A_23_P50276	ANGPTL6	NM_031917	ref|Homo sapiens angiopoietin-like 6 (ANGPTL6), mRNA [NM_031917]	8.59875	9.00742	7.93654	7.76157	8.77914	7.94484	7.94486	8.22737	7.924	8.14296	8.2288	7.45584	0.296649	0.65391	1.57343	0.694911	-0.198103	0.871696
A_33_P3286988	BF106382	BF106382	gb|601823216F1 NIH_MGC_77 Homo sapiens cDNA clone IMAGE:4043354 5', mRNA sequence [BF106382]	8.48657	7.97582	7.90257	8.04349	8.09912	8.04582	7.70959	7.65257	7.78619	7.50964	8.83231	7.90754	0.788415	-0.0699927	0.952643	0.471407	-0.197951	0.871788
A_33_P3223631	LOC100132217	AK128836	gb|Homo sapiens cDNA FLJ46348 fis, clone TESTI4047569. [AK128836]	NA	9.86788	9.71702	9.85749	9.78784	9.46698	9.44982	NA	9.90628	9.56069	9.87581	10.0027	0.302775	0.00460983	1.0032	0.0442469	-0.197758	0.871904
A_23_P116898	A2M	NM_000014	ref|Homo sapiens alpha-2-macroglobulin (A2M), mRNA [NM_000014]	15.3353	14.6505	14.9897	15.4098	15.672	15.5041	15.5794	15.9482	16.0126	16.1455	16.1803	16.0042	0.188782	-0.514404	0.700082	0.254838	-0.197383	0.872131
A_24_P402080	MBP	NM_001025100	ref|Homo sapiens myelin basic protein (MBP), transcript variant 8, mRNA [NM_001025100]	12.083	12.2322	12.219	11.64	11.8031	12.2354	11.5649	11.4644	11.97	11.3807	11.899	11.7623	0.199197	0.415894	1.33413	0.952304	-0.197324	0.872167
A_33_P3237729	PDLIM4	NM_003687	ref|Homo sapiens PDZ and LIM domain 4 (PDLIM4), transcript variant 1, mRNA [NM_003687]	8.45481	8.08454	8.16575	8.35222	8.26218	8.45909	8.88125	8.32915	8.26866	8.80052	8.52646	8.29079	0.405796	-0.186477	0.878749	0.62635	-0.19731	0.872176
A_23_P57306	CHAF1B	NM_005441	ref|Homo sapiens chromatin assembly factor 1, subunit B (p60) (CHAF1B), mRNA [NM_005441]	7.73617	7.47079	7.58024	7.51897	7.31307	7.56561	8.34204	9.63048	8.98317	8.05632	9.59469	9.18046	0.163372	0.0612691	1.04338	0.794516	-0.197284	0.872191
A_33_P3275722	LY6G6D	NM_021246	ref|Homo sapiens lymphocyte antigen 6 complex, locus G6D (LY6G6D), mRNA [NM_021246]	9.42331	8.69731	8.59525	8.91535	8.06399	8.68258	8.93044	9.25831	8.81552	7.90827	9.4128	9.12761	0.254782	0.0147364	1.01027	0.702949	-0.197172	0.872259
A_33_P3369834	REEP6	NM_138393	ref|Homo sapiens receptor accessory protein 6 (REEP6), mRNA [NM_138393]	7.87307	7.73891	8.05258	7.66547	7.68463	7.82273	8.15462	7.9995	8.21629	8.69353	8.35087	7.9732	0.0971346	0.188442	1.13953	0.456689	-0.196253	0.872815
A_33_P3325467	C1orf212	NM_001164824	ref|Homo sapiens chromosome 1 open reading frame 212 (C1orf212), transcript variant 1, mRNA [NM_001164824]	9.48809	9.38903	9.23832	9.7617	10.0287	9.30655	9.22027	8.68136	9.16774	9.36375	9.73972	9.11744	0.189386	-0.372666	0.772354	0.378203	-0.196006	0.872964
A_33_P3252134	A_33_P3252134	A_33_P3252134	Unknown	10.9985	10.6714	10.5277	10.3044	10.4986	10.2485	10.3593	10.7556	10.6076	10.4437	10.8032	11.2606	0.138232	0.366914	1.28959	0.313446	-0.195561	0.873234
A_23_P118289	BCL7C	NM_004765	ref|Homo sapiens B-cell CLL/lymphoma 7C (BCL7C), mRNA [NM_004765]	9.51068	9.83447	10.1054	10.7745	10.4847	10.5036	NA	9.38595	10.0644	10.2913	9.31456	9.92057	0.0955603	-0.669116	0.628892	0.206691	-0.195402	0.873329
A_23_P112801	CHP	NM_007236	ref|Homo sapiens calcium binding protein P22 (CHP), mRNA [NM_007236]	13.8393	13.5083	13.6744	14.0307	13.8321	13.7447	13.3994	13.2992	13.2855	13.4945	13.664	13.224	0.116569	-0.157682	0.896464	0.397817	-0.19529	0.873397
A_23_P115356	AKR7A2	NM_003689	ref|Homo sapiens aldo-keto reductase family 7, member A2 (aflatoxin aldehyde reductase) (AKR7A2), mRNA [NM_003689]	12.9516	12.7536	12.3896	12.5357	12.9554	12.4267	13.2536	13.3756	12.9228	13.4615	13.4482	12.816	0.779634	0.217924	1.16306	0.590269	-0.194667	0.873774
A_23_P122937	ELMO1	NM_014800	ref|Homo sapiens engulfment and cell motility 1 (ELMO1), transcript variant 1, mRNA [NM_014800]	8.4638	8.63737	NA	8.33953	8.49021	8.77767	8.05622	7.99407	8.25114	NA	8.38754	8.11379	0.0535608	0.0603803	1.04274	0.713818	-0.19444	0.873912
A_23_P374767	UBE2D4	NM_015983	ref|Homo sapiens ubiquitin-conjugating enzyme E2D 4 (putative) (UBE2D4), mRNA [NM_015983]	9.92212	9.89932	10.1273	10.4053	10.1639	10.5615	10.4665	10.4635	10.8248	10.6608	10.5741	10.6929	0.0271042	-0.483181	0.715399	0.615254	-0.194287	0.874005
A_23_P206901	NDE1	NM_017668	ref|Homo sapiens nudE nuclear distribution gene E homolog 1 (A. nidulans) (NDE1), transcript variant 2, mRNA [NM_017668]	10.7364	10.2572	10.8902	10.3944	10.7502	10.9371	11.0612	11.4567	11.9551	10.9364	11.6684	11.6509	0.810131	-0.0138529	0.990444	0.679292	-0.194208	0.874053
A_23_P404685	LCE1A	NM_178348	ref|Homo sapiens late cornified envelope 1A (LCE1A), mRNA [NM_178348]	14.1664	13.5527	13.6656	13.7708	13.9814	13.7931	12.7227	14.0796	13.5362	13.23	13.7303	14.1075	0.844671	-0.127509	0.915411	0.498804	-0.194125	0.874103
A_33_P3271196	AMOTL1	NM_130847	ref|Homo sapiens angiomotin like 1 (AMOTL1), mRNA [NM_130847]	9.49738	9.14695	8.9825	9.21584	8.5235	8.37925	9.38541	10.2041	9.686	9.75119	10.2486	9.87949	0.0452646	0.623452	1.54056	0.162505	-0.193494	0.874485
A_23_P107454	KRTAP3-1	NM_031958	ref|Homo sapiens keratin associated protein 3-1 (KRTAP3-1), mRNA [NM_031958]	6.87787	6.41104	NA	6.85857	NA	6.84205	6.46547	6.68028	6.80546	7.16315	6.49956	6.87369	#DIV/0!	-0.20586	0.867022	0.533304	-0.193404	0.87454
A_23_P99930	TIPIN	NM_017858	ref|Homo sapiens TIMELESS interacting protein (TIPIN), mRNA [NM_017858]	8.64849	8.53386	8.87073	8.37744	8.08538	8.50464	9.37602	10.146	9.67375	9.10942	9.93336	9.8667	0.0194831	0.271045	1.20668	0.578173	-0.192952	0.874814
A_23_P130194	PYCR1	NM_006907	ref|Homo sapiens pyrroline-5-carboxylate reductase 1 (PYCR1), transcript variant 1, mRNA [NM_006907]	7.15398	6.84121	7.19299	6.97961	6.86184	7.24159	7.037	7.9969	7.29268	7.43677	7.98445	7.4855	0.666817	0.174366	1.12847	0.245647	-0.192823	0.874892
A_23_P140527	FOXB1	NM_012182	ref|Homo sapiens forkhead box B1 (FOXB1), mRNA [NM_012182]	10.5656	9.82654	9.56625	9.80793	9.79174	9.75879	9.66325	10.3806	9.53682	9.3826	9.86469	9.85587	0.557378	0.0348056	1.02442	0.587511	-0.192622	0.875014
A_33_P3248749	RSPH9	ENST00000372154	ens|radial spoke head 9 homolog (Chlamydomonas) [Source:HGNC Symbol;Acc:21057] [ENST00000372154]	13.6445	13.0235	13.0803	12.8152	13.1068	13.0329	13.1406	13.6561	13.4309	13.0831	13.6232	13.7909	0.451305	0.047388	1.03339	0.574768	-0.192275	0.875224
A_23_P104046	BPNT1	NM_006085	ref|Homo sapiens 3'(2'), 5'-bisphosphate nucleotidase 1 (BPNT1), mRNA [NM_006085]	10.1122	10.1313	10.0872	9.78522	9.96672	9.66288	10.6217	9.9832	9.93527	10.3948	10.1753	9.49629	0.0564203	0.32696	1.25437	0.484055	-0.192075	0.875346
A_33_P3293918	SH2D3C	NM_170600	ref|Homo sapiens SH2 domain containing 3C (SH2D3C), transcript variant 1, mRNA [NM_170600]	9.28744	10.1533	10.1223	8.92098	10.07	10.0787	9.64507	10.3731	10.2038	10.3956	10.7956	9.87262	0.246964	0.0523474	1.03695	0.473282	-0.19181	0.875507
A_23_P14986	HSD11B2	NM_000196	ref|Homo sapiens hydroxysteroid (11-beta) dehydrogenase 2 (HSD11B2), mRNA [NM_000196]	6.65297	6.55986	6.59822	6.23735	6.136	NA	6.72006	6.53412	6.52619	6.69972	6.72581	6.7716	0.00625354	0.411539	1.3301	0.228957	-0.191694	0.875577
A_33_P3255631	ZNF780A	NM_001010880	ref|Homo sapiens zinc finger protein 780A (ZNF780A), transcript variant 2, mRNA [NM_001010880]	7.51554	7.44398	7.4647	7.58696	7.39365	7.50613	7.8628	7.53091	7.58958	7.78047	7.82152	7.32806	0.626708	-0.041428	0.971693	0.923043	-0.190885	0.876068
A_23_P210210	EPAS1	NM_001430	ref|Homo sapiens endothelial PAS domain protein 1 (EPAS1), mRNA [NM_001430]	13.4112	13.2804	12.9896	13.2292	13.5905	12.9765	13.3169	12.8921	12.8954	13.0863	13.1609	12.5456	0.815703	0.0512585	1.03617	0.638581	-0.190879	0.876072
A_23_P110473	NAIP	NM_004536	ref|Homo sapiens NLR family, apoptosis inhibitory protein (NAIP), transcript variant 1, mRNA [NM_004536]	8.77587	8.61691	9.57204	8.65553	8.52279	9.14911	8.52011	8.61633	9.50824	7.91521	8.80701	9.35517	0.18164	0.120339	1.08699	0.498001	-0.190674	0.876196
A_23_P150583	SCGB1A1	NM_003357	ref|Homo sapiens secretoglobin, family 1A, member 1 (uteroglobin) (SCGB1A1), mRNA [NM_003357]	7.3388	7.00523	7.08734	7.0332	7.31855	7.06553	6.85591	7.31529	7.13667	6.90027	7.41526	7.32715	0.981426	0.0218041	1.01523	0.119943	-0.190486	0.876311
A_33_P3252588	LOC100130093	NR_024485	ref|Homo sapiens hypothetical LOC100130093 (LOC100130093), transcript variant 1, non-coding RNA [NR_024485]	6.34404	6.05621	6.22847	6.17313	6.45465	6.25872	6.53982	6.31223	6.20277	6.5305	6.50222	6.11921	0.65756	-0.0302452	0.979254	0.730172	-0.189983	0.876616
A_23_P115356	AKR7A2	NM_003689	ref|Homo sapiens aldo-keto reductase family 7, member A2 (aflatoxin aldehyde reductase) (AKR7A2), mRNA [NM_003689]	13.0115	13.0555	12.526	12.732	12.636	12.7156	13.4302	13.4413	13.1784	13.6201	13.7043	12.9044	0.453798	0.295931	1.22768	0.756845	-0.189881	0.876678
A_33_P3286621	SCARNA16	NR_003013	ref|Homo sapiens small Cajal body-specific RNA 16 (SCARNA16), guide RNA [NR_003013]	8.21972	7.68225	8.51181	8.39506	8.07624	8.47421	8.40759	7.67335	9.05373	8.43361	8.59738	9.09978	0.290812	-0.175337	0.88556	0.378639	-0.189789	0.876734
A_33_P3420446	LRRD1	NM_001161528	ref|Homo sapiens leucine-rich repeats and death domain containing 1 (LRRD1), mRNA [NM_001161528]	9.47904	10.3073	9.51439	9.04819	9.22213	8.35193	8.22432	10.275	9.09955	7.83759	9.49926	9.28933	0.0614015	0.466198	1.38146	0.367108	-0.189783	0.876737
A_23_P115482	UBE2T	NM_014176	ref|Homo sapiens ubiquitin-conjugating enzyme E2T (putative) (UBE2T), mRNA [NM_014176]	7.37482	6.91028	7.30926	7.3691	7.08515	8.0194	8.26417	9.85413	9.21135	7.97984	9.83955	9.4011	0.305885	-0.059839	0.959371	0.815788	-0.189748	0.876759
A_23_P103617	ANXA9	NM_003568	ref|Homo sapiens annexin A9 (ANXA9), mRNA [NM_003568]	6.7496	7.0676	6.66324	6.5591	6.70842	6.63223	6.72717	6.85756	6.57564	6.91681	7.08087	6.50375	0.177789	0.117362	1.08475	0.347248	-0.189644	0.876822
A_33_P3350202	MOCS3	NM_014484	ref|Homo sapiens molybdenum cofactor synthesis 3 (MOCS3), mRNA [NM_014484]	12.8229	11.9681	12.1212	12.2105	11.6536	11.9568	12.3559	12.8107	12.155	11.6677	12.5451	12.7354	0.109863	0.164365	1.12067	0.770303	-0.189164	0.877114
A_33_P3364498	A_33_P3364498	A_33_P3364498	Unknown	10.7433	10.1805	9.41716	10.0582	9.46902	10.8112	10.4505	10.5375	11.0784	10.7264	10.1906	11.0856	0.999106	0.122335	1.0885	0.916747	-0.18887	0.877292
A_23_P122937	ELMO1	NM_014800	ref|Homo sapiens engulfment and cell motility 1 (ELMO1), transcript variant 1, mRNA [NM_014800]	8.40977	8.38169	8.67701	8.25412	8.17791	8.7226	8.0366	7.96984	8.02443	8.42117	8.21298	8.07942	0.304273	0.155646	1.11392	0.139947	-0.188551	0.877487
A_23_P166087	RASSF2	NM_014737	ref|Homo sapiens Ras association (RalGDS/AF-6) domain family member 2 (RASSF2), transcript variant 1, mRNA [NM_014737]	13.5182	13.5842	13.4699	13.5042	13.5184	13.3449	11.6908	12.459	12.8009	11.7896	12.6474	12.7058	0.167105	0.013985	1.00974	0.524136	-0.188402	0.877578
A_24_P173754	C1orf21	NM_030806	ref|Homo sapiens chromosome 1 open reading frame 21 (C1orf21), mRNA [NM_030806]	7.20052	7.42646	7.10213	7.04461	6.71837	6.9748	8.3104	9.42403	8.46776	7.88468	8.91476	8.6556	0.222512	0.225722	1.16936	0.37468	-0.187838	0.87792
A_33_P3416568	AIG1	ENST00000367596	ens|androgen-induced 1 [Source:HGNC Symbol;Acc:21607] [ENST00000367596]	8.02862	7.85031	7.73269	8.16357	7.759	7.60008	7.12505	6.94718	7.07453	7.26235	7.50021	7.02653	0.755488	0.0913099	1.06534	0.351484	-0.187819	0.877932
A_23_P15202	DHODH	NM_001361	ref|Homo sapiens dihydroorotate dehydrogenase (DHODH), nuclear gene encoding mitochondrial protein, mRNA [NM_001361]	7.55383	7.21096	7.52392	7.35161	7.30442	7.73085	7.99892	8.16646	8.34057	7.90546	8.35426	8.38246	0.813562	0.172307	1.12686	0.632312	-0.187795	0.877947
A_23_P101374	CYP2S1	NM_030622	ref|Homo sapiens cytochrome P450, family 2, subfamily S, polypeptide 1 (CYP2S1), mRNA [NM_030622]	8.52136	8.64096	8.40803	NA	8.16565	8.01095	8.94514	7.60257	7.60709	8.63091	6.9583	NA	0.0569369	0.433066	1.3501	0.211111	-0.18752	0.878114
A_23_P107421	TK1	NM_003258	ref|Homo sapiens thymidine kinase 1, soluble (TK1), mRNA [NM_003258]	10.92	12.5317	10.0397	9.9492	11.8111	9.99522	11.4497	13.7524	12.9413	11.0368	13.712	13.1288	0.17162	0.924736	1.89834	0.662906	-0.187481	0.878137
A_23_P57306	CHAF1B	NM_005441	ref|Homo sapiens chromatin assembly factor 1, subunit B (p60) (CHAF1B), mRNA [NM_005441]	7.85613	7.64658	7.65813	7.62722	NA	7.84286	8.51664	9.76186	9.15515	8.10452	9.4713	9.34263	0.932267	-0.0769127	0.948084	0.447085	-0.187478	0.87814
A_33_P3415207	MPV17	AF088036	gb|Homo sapiens full length insert cDNA clone ZC27F07. [AF088036]	7.99241	7.89796	7.73126	8.13893	7.76592	8.11838	8.51985	8.44259	8.41274	8.62991	8.68729	7.98867	0.466337	-0.220417	0.858317	0.920265	-0.187322	0.878234
A_33_P3239587	MXRA7	NM_001008529	ref|Homo sapiens matrix-remodelling associated 7 (MXRA7), transcript variant 2, mRNA [NM_001008529]	11.3535	10.7493	10.8469	11.2157	10.4909	10.7721	11.9377	11.2879	11.0578	11.949	11.4751	10.5801	0.100387	0.0747685	1.05319	0.685887	-0.187184	0.878318
A_23_P10182	ACOX2	NM_003500	ref|Homo sapiens acyl-CoA oxidase 2, branched chain (ACOX2), mRNA [NM_003500]	8.73283	8.27597	8.27914	8.41078	NA	8.69015	7.37023	7.94312	7.94096	7.77679	8.93719	8.12754	0.92312	-0.271324	0.828559	0.159352	-0.186579	0.878687
A_33_P3232523	APOL4	ENST00000328429	ens|apolipoprotein L, 4 [Source:HGNC Symbol;Acc:14867] [ENST00000328429]	6.32998	6.31443	6.9085	6.40404	6.89172	6.76408	NA	6.35034	NA	6.53689	6.26489	6.61903	0.511933	-0.4341	0.740155	#DIV/0!	-0.186551	0.878704
A_23_P207400	BRCA1	NM_007300	ref|Homo sapiens breast cancer 1, early onset (BRCA1), transcript variant 2, mRNA [NM_007300]	6.77579	6.58422	6.65231	6.37622	6.58897	6.65914	7.57515	8.701	8.19822	7.03671	8.65747	8.38461	0.439503	0.0633377	1.04488	0.600337	-0.186394	0.878799
A_33_P3637909	UBE2D4	NM_015983	ref|Homo sapiens ubiquitin-conjugating enzyme E2D 4 (putative) (UBE2D4), mRNA [NM_015983]	10.987	10.8054	11.042	11.2567	11.1173	11.3531	11.1882	11.3409	11.5262	11.46	11.7551	11.5271	0.00218686	-0.269652	0.829519	0.199508	-0.186132	0.878959
A_33_P3230788	MUSK	ENST00000374440	ens|muscle, skeletal, receptor tyrosine kinase [Source:HGNC Symbol;Acc:7525] [ENST00000374440]	11.8043	11.1114	10.9187	10.9692	10.3805	10.6791	11.1326	11.9918	11.1357	10.6198	11.5188	11.3217	0.0818138	0.432289	1.34937	0.360516	-0.186058	0.879004
A_32_P103291	SMYD3	NM_022743	ref|Homo sapiens SET and MYND domain containing 3 (SMYD3), transcript variant 2, mRNA [NM_022743]	8.68909	8.66602	8.37384	8.70721	8.24673	8.7763	9.05154	9.12876	8.96026	9.2373	9.66119	8.66091	0.998715	-0.0411989	0.971847	0.62123	-0.185757	0.879187
A_33_P3215412	C2CD4C	NM_001136263	ref|Homo sapiens C2 calcium-dependent domain containing 4C (C2CD4C), mRNA [NM_001136263]	9.02963	8.4929	8.61343	8.35321	8.42517	8.44834	8.57646	8.98469	8.68551	8.41938	8.87127	8.92615	0.249602	0.188257	1.13939	0.944183	-0.185756	0.879188
A_24_P935345	ENST00000378432	ENST00000378432	ens|NINP6167 [Source:UniProtKB/TrEMBL;Acc:Q6UXV6] [ENST00000378432]	6.72244	6.35191	6.46974	6.74131	6.26344	6.41055	6.59318	6.70319	6.57047	6.41171	6.77889	6.8043	0.312178	0.059189	1.04188	0.757982	-0.185717	0.879212
A_23_P91140	PECR	NM_018441	ref|Homo sapiens peroxisomal trans-2-enoyl-CoA reductase (PECR), mRNA [NM_018441]	7.74609	7.68206	7.76174	7.477	7.28931	7.83387	7.62125	7.58717	8.73175	7.69426	7.80661	8.27307	0.292922	0.269097	1.20505	0.813168	-0.18536	0.87943
A_23_P205567	PRKCH	NM_006255	ref|Homo sapiens protein kinase C, eta (PRKCH), mRNA [NM_006255]	9.32615	9.2591	8.63892	9.15435	8.70138	8.71943	10.729	10.1387	10.0339	10.8638	10.3236	9.61019	0.363936	0.539678	1.45365	0.875223	-0.184869	0.879729
A_23_P171336	NXF3	NM_022052	ref|Homo sapiens nuclear RNA export factor 3 (NXF3), mRNA [NM_022052]	8.77286	10.3306	9.36447	8.55266	10.6488	9.75736	8.3375	10.8263	9.46867	8.61982	11.4048	9.65351	0.4861	-0.392886	0.761604	0.0985535	-0.184843	0.879745
A_23_P256172	NDUFAF3	NM_199069	ref|Homo sapiens NADH dehydrogenase (ubiquinone) 1 alpha subcomplex, assembly factor 3 (NDUFAF3), nuclear gene encoding mitochondrial protein, transcript variant 1, mRNA [NM_199069]	14.8124	14.557	14.7016	14.3229	14.7465	14.7707	14.9569	14.9539	14.8906	15.1554	15.1377	14.7697	0.748227	-0.0449034	0.969355	0.490638	-0.183834	0.88036
A_32_P103633	MCM2	NM_004526	ref|Homo sapiens minichromosome maintenance complex component 2 (MCM2), mRNA [NM_004526]	8.39197	8.66782	8.45266	8.05994	8.51392	8.49352	9.56876	11.1551	10.4914	9.54594	10.6864	10.6752	0.302173	-0.0408541	0.972079	0.647528	-0.18383	0.880363
A_23_P53126	LMO2	NM_005574	ref|Homo sapiens LIM domain only 2 (rhombotin-like 1) (LMO2), transcript variant 1, mRNA [NM_005574]	12.0321	11.815	11.9964	11.9131	11.9029	12.0132	11.6412	11.92	12.1071	12.1038	12.6038	12.0301	0.944885	0.0832319	1.05939	0.255351	-0.183794	0.880385
A_23_P118174	PLK1	NM_005030	ref|Homo sapiens polo-like kinase 1 (PLK1), mRNA [NM_005030]	6.52161	6.19212	6.96195	6.3606	6.39689	6.42656	6.26478	6.28049	7.0022	6.32406	NA	6.60434	0.52327	0.124721	1.0903	0.594159	-0.18371	0.880436
A_23_P57306	CHAF1B	NM_005441	ref|Homo sapiens chromatin assembly factor 1, subunit B (p60) (CHAF1B), mRNA [NM_005441]	7.54555	7.19752	7.20063	7.22257	7.21232	7.31288	7.97494	9.35157	8.74093	7.78786	9.29662	8.92462	0.66947	-0.0219368	0.98491	0.874242	-0.183687	0.88045
A_23_P253752	FAM54A	NM_138419	ref|Homo sapiens family with sequence similarity 54, member A (FAM54A), transcript variant 2, mRNA [NM_138419]	8.74982	8.05078	8.26035	8.92294	7.69688	8.13799	9.32683	9.28024	9.13332	9.4633	9.54609	9.08773	0.575754	0.122358	1.08851	0.31867	-0.183068	0.880828
A_24_P65507	STRA13	NM_144998	ref|Homo sapiens stimulated by retinoic acid 13 homolog (mouse) (STRA13), mRNA [NM_144998]	12.9216	12.4284	12.0328	12.7491	12.5321	12.3332	NA	13.3146	12.8039	13.5606	13.2423	12.7234	0.6301	-0.103709	0.930638	0.0343198	-0.183029	0.880852
A_23_P398294	HIP1R	NM_003959	ref|Homo sapiens huntingtin interacting protein 1 related (HIP1R), mRNA [NM_003959]	7.23015	6.60618	7.06489	7.00293	6.56104	7.10734	6.92293	6.19688	6.53314	7.32039	6.71577	6.5939	0.436389	0.0619633	1.04389	0.140608	-0.182631	0.881094
A_33_P3222367	SNORA74B	NR_002988	ref|Homo sapiens small nucleolar RNA, H/ACA box 74B (SNORA74B), small nucleolar RNA [NR_002988]	7.02773	6.83619	7.21006	7.05475	6.99485	7.37313	7.28876	7.30112	7.82734	6.89161	7.48371	7.76626	0.121188	-0.0270208	0.981445	0.639427	-0.182593	0.881118
A_33_P3381948	WTIP	NM_001080436	ref|Homo sapiens Wilms tumor 1 interacting protein (WTIP), mRNA [NM_001080436]	NA	6.2066	6.60886	NA	6.10815	6.36775	7.06464	6.85953	7.16422	7.24715	7.30573	6.85843	0.253194	0.169786	1.12489	0.673425	-0.182512	0.881167
A_23_P107073	RPA1	NM_002945	ref|Homo sapiens replication protein A1, 70kDa (RPA1), mRNA [NM_002945]	11.0727	11.4818	11.3728	10.7447	11.3218	11.2892	11.2849	NA	11.9152	11.3011	12.193	11.7824	0.11861	0.0835276	1.05961	0.577331	-0.182405	0.881233
A_33_P3499102	RBM10	AK098115	gb|Homo sapiens cDNA FLJ40796 fis, clone TRACH2007754, highly similar to DXS8237E PROTEIN. [AK098115]	10.3904	9.79095	9.92363	9.631	9.8099	9.81784	10.0013	9.88885	9.98702	10.0162	10.1693	10.7219	0.362977	0.113731	1.08202	0.243932	-0.18225	0.881328
A_23_P406385	FBXL16	NM_153350	ref|Homo sapiens F-box and leucine-rich repeat protein 16 (FBXL16), mRNA [NM_153350]	6.5626	7.12128	7.00634	6.5704	6.98541	7.00996	7.35676	7.65229	7.16603	7.53886	8.12007	7.00068	0.472207	0.0209302	1.01461	0.470687	-0.1821	0.881419
A_23_P113034	C10orf11	NM_032024	ref|Homo sapiens chromosome 10 open reading frame 11 (C10orf11), mRNA [NM_032024]	9.30862	8.71019	7.61382	8.96967	8.72661	7.99217	8.9851	8.52019	7.79711	8.87872	8.70206	7.67824	0.936596	-0.0164184	0.988684	0.896505	-0.181877	0.881556
A_23_P110473	NAIP	NM_004536	ref|Homo sapiens NLR family, apoptosis inhibitory protein (NAIP), transcript variant 1, mRNA [NM_004536]	9.00631	8.82729	9.83525	8.89184	NA	9.40513	8.72959	8.83521	9.80502	8.16066	9.01692	9.53604	0.334417	-0.142178	0.90615	0.421613	-0.181715	0.881654
A_23_P131139	DIRC1	NM_052952	ref|Homo sapiens disrupted in renal carcinoma 1 (DIRC1), mRNA [NM_052952]	10.0389	10.2591	9.99225	9.64461	9.56286	9.38578	9.44638	10.4626	9.83532	9.1658	10.0268	10.0169	0.0241496	0.475997	1.39088	0.43782	-0.18161	0.881718
A_33_P3405754	CEP104	ENST00000378223	ens|centrosomal protein 104kDa [Source:HGNC Symbol;Acc:24866] [ENST00000378223]	9.20986	8.58354	8.74723	8.37767	8.18288	8.60372	8.76422	9.3442	9.08158	8.50168	9.26291	9.3202	0.14984	0.369558	1.29196	0.833112	-0.181328	0.881891
A_23_P207911	TRPV2	NM_016113	ref|Homo sapiens transient receptor potential cation channel, subfamily V, member 2 (TRPV2), mRNA [NM_016113]	16.5962	16.225	NA	16.5267	16.4584	NA	16.3042	16.1364	16.3241	16.6778	16.4853	16.2525	0.684268	-0.0819577	0.944775	0.271996	-0.181072	0.882047
A_23_P67971	GALM	NM_138801	ref|Homo sapiens galactose mutarotase (aldose 1-epimerase) (GALM), mRNA [NM_138801]	11.8182	11.5858	11.3592	11.5698	11.6648	11.4834	11.8326	12.2448	12.5912	12.4259	12.274	12.5765	0.909685	0.0159898	1.01114	0.409489	-0.181056	0.882057
A_23_P104046	BPNT1	NM_006085	ref|Homo sapiens 3'(2'), 5'-bisphosphate nucleotidase 1 (BPNT1), mRNA [NM_006085]	10.2146	10.1364	10.0606	9.89598	10.0185	9.67752	10.7205	10.0911	10.0319	10.4838	10.272	9.59602	0.0758294	0.240387	1.18131	0.462239	-0.180854	0.882181
A_33_P3329187	DNMT1	NM_001130823	ref|Homo sapiens DNA (cytosine-5-)-methyltransferase 1 (DNMT1), transcript variant 1, mRNA [NM_001130823]	9.32158	9.91861	9.94272	8.46855	9.17885	9.23391	8.92775	9.99664	9.37879	NA	9.54619	9.57308	0.00324867	0.739763	1.6699	0.759244	-0.180848	0.882184
A_33_P3227443	C16orf54	NM_175900	ref|Homo sapiens chromosome 16 open reading frame 54 (C16orf54), mRNA [NM_175900]	11.3258	10.8782	10.7174	11.4167	11.194	10.9935	11.1211	10.8353	11.0002	11.1807	11.6876	11.116	0.0815729	-0.315847	0.803379	0.311768	-0.180561	0.88236
A_33_P3331882	CRTC1	NM_001098482	ref|Homo sapiens CREB regulated transcription coactivator 1 (CRTC1), transcript variant 3, mRNA [NM_001098482]	9.93273	9.33316	9.46371	9.5127	9.25867	9.34379	9.30245	9.83834	9.70771	9.11486	9.89777	9.88726	0.199422	0.119922	1.08668	0.888631	-0.179551	0.882978
A_23_P121945	SNCB	NM_001001502	ref|Homo sapiens synuclein, beta (SNCB), transcript variant 1, mRNA [NM_001001502]	8.63812	8.42834	8.19006	8.39543	8.05934	8.2261	8.23865	9.23563	8.51974	8.18637	8.99097	8.69922	0.249966	0.202241	1.15048	0.779752	-0.179478	0.883022
A_33_P3383226	GP9	NM_000174	ref|Homo sapiens glycoprotein IX (platelet) (GP9), mRNA [NM_000174]	7.47145	7.7425	7.94727	7.26204	6.69278	7.84756	8.37319	7.40041	7.68062	7.84878	7.86285	7.85988	0.270234	0.480456	1.39518	0.906196	-0.179251	0.883161
A_23_P106103	AKAP5	NM_004857	ref|Homo sapiens A kinase (PRKA) anchor protein 5 (AKAP5), mRNA [NM_004857]	8.46728	8.39705	8.17967	8.51259	8.53064	8.49436	NA	6.62673	6.24284	NA	6.7968	6.43103	0.173649	-0.115545	0.923033	0.0321766	-0.179127	0.883237
A_33_P3419594	PDE9A	AK074662	gb|Homo sapiens cDNA FLJ90181 fis, clone MAMMA1000706. [AK074662]	10.0429	9.16205	8.85443	9.42439	9.79355	8.98329	9.36687	10.0779	9.36911	9.51372	9.82512	9.54738	0.908305	-0.262345	0.833732	0.878032	-0.178269	0.883763
A_23_P118289	BCL7C	NM_004765	ref|Homo sapiens B-cell CLL/lymphoma 7C (BCL7C), mRNA [NM_004765]	9.46618	9.74561	10.1101	10.7979	NA	10.5185	9.9362	9.36448	10.046	10.3335	NA	9.8954	0.310577	-0.912615	0.531221	0.730663	-0.178264	0.883766
A_23_P104372	DNAJC9	NM_015190	ref|Homo sapiens DnaJ (Hsp40) homolog, subfamily C, member 9 (DNAJC9), mRNA [NM_015190]	9.5761	9.62859	9.55916	9.16399	9.50615	9.37676	9.55918	10.5921	10.0383	9.36041	10.6539	10.2164	0.113654	0.199338	1.14817	0.913348	-0.178176	0.88382
A_23_P139682	PZP	NM_002864	ref|Homo sapiens pregnancy-zone protein (PZP), mRNA [NM_002864]	8.12052	7.98953	7.94605	8.13656	7.18518	7.772	7.76355	8.55986	8.37719	7.16547	8.55498	8.63047	0.324983	0.217522	1.16273	0.689166	-0.17779	0.884056
A_33_P3209346	IARS	NM_013417	ref|Homo sapiens isoleucyl-tRNA synthetase (IARS), transcript variant long, mRNA [NM_013417]	8.32338	7.5624	7.2734	8.1443	7.89297	7.86322	7.9391	8.41739	7.8902	7.57063	8.26919	8.11689	0.388096	-0.330576	0.795219	0.633902	-0.177785	0.884059
A_33_P3417176	ENST00000400768	ENST00000400768	Unknown	16.3098	16.2931	16.3442	16.2665	16.6116	16.0443	16.2288	16.249	16.5215	16.4391	16.069	16.4264	0.967587	0.0433068	1.03047	0.872325	-0.177486	0.884243
A_23_P116037	TM7SF2	NM_003273	ref|Homo sapiens transmembrane 7 superfamily member 2 (TM7SF2), mRNA [NM_003273]	7.70572	6.98157	7.35417	7.77646	6.92998	7.26795	8.30892	7.69643	7.65315	8.23462	7.51308	NA	0.684881	0.0862181	1.06158	0.254919	-0.177422	0.884282
A_23_P11843	LRRN2	NM_201630	ref|Homo sapiens leucine rich repeat neuronal 2 (LRRN2), transcript variant 2, mRNA [NM_201630]	9.03481	NA	8.18308	8.23619	8.17161	8.24192	8.23594	8.98694	8.60831	7.99698	8.95367	8.7856	0.546816	0.372759	1.29483	0.816942	-0.177295	0.884359
A_23_P390518	TNFRSF11A	NM_003839	ref|Homo sapiens tumor necrosis factor receptor superfamily, member 11a, NFKB activator (TNFRSF11A), mRNA [NM_003839]	8.53323	8.27374	9.53732	8.73155	8.73658	9.76224	6.97318	7.17996	8.03371	7.21983	7.35717	7.91704	0.0723691	-0.203347	0.868533	0.454895	-0.177211	0.884411
A_33_P3277758	A_33_P3277758	A_33_P3277758	Unknown	7.62999	6.88682	7.15292	6.66396	6.24555	6.60625	6.76509	7.17369	6.63109	6.35402	6.94186	7.03707	0.0298875	0.546667	1.46071	0.780269	-0.17677	0.884682
A_23_P316460	C7orf29	NM_138434	ref|Homo sapiens chromosome 7 open reading frame 29 (C7orf29), mRNA [NM_138434]	9.57102	9.04788	10.1303	9.86501	9.04614	9.85986	10.0502	10.1347	10.9626	9.62046	10.3113	10.5736	0.968538	-0.28884	0.81856	0.388201	-0.176618	0.884775
A_23_P88731	RAD51	NM_002875	ref|Homo sapiens RAD51 homolog (S. cerevisiae) (RAD51), transcript variant 1, mRNA [NM_002875]	8.00748	7.32807	7.42515	7.44919	7.24771	7.41049	8.69092	10.287	9.59338	8.16259	10.0963	9.76983	0.331493	0.0146653	1.01022	0.467982	-0.176452	0.884876
A_23_P115482	UBE2T	NM_014176	ref|Homo sapiens ubiquitin-conjugating enzyme E2T (putative) (UBE2T), mRNA [NM_014176]	7.12326	6.71927	6.88275	7.09021	6.89251	7.05672	7.93141	9.4244	8.80251	7.69159	9.65612	8.97851	0.26783	-0.173973	0.886398	0.74294	-0.175997	0.885155
A_23_P121702	OCIAD2	NM_001014446	ref|Homo sapiens OCIA domain containing 2 (OCIAD2), transcript variant 1, mRNA [NM_001014446]	10.2031	8.99898	10.1426	10.3668	9.16661	10.1469	10.1387	9.47672	9.83211	10.443	10.008	9.9468	0.173028	-0.00433183	0.997002	0.119225	-0.175908	0.88521
A_32_P83049	EFR3B	NM_014971	ref|Homo sapiens EFR3 homolog B (S. cerevisiae) (EFR3B), mRNA [NM_014971]	7.049	7.83126	7.19589	6.57336	7.43225	7.16467	7.74801	8.07338	7.95547	8.13055	8.46314	7.61645	0.158644	0.0312267	1.02188	0.610831	-0.175081	0.885718
A_33_P3233125	PSD	NM_002779	ref|Homo sapiens pleckstrin and Sec7 domain containing (PSD), mRNA [NM_002779]	10.4162	9.68886	9.69721	9.435	9.22809	9.60812	9.69109	10.5918	9.82798	8.77927	10.2686	10.0029	0.187285	0.262205	1.19931	0.377446	-0.174957	0.885794
A_23_P354297	CHTF18	NM_022092	ref|Homo sapiens CTF18, chromosome transmission fidelity factor 18 homolog (S. cerevisiae) (CHTF18), mRNA [NM_022092]	7.78591	7.92931	7.84424	7.22568	7.85107	8.06164	8.53179	10.315	9.63516	NA	9.97071	9.64942	0.598843	-0.00682884	0.995278	0.526365	-0.174908	0.885824
A_33_P3221177	ZDHHC20	NM_153251	ref|Homo sapiens zinc finger, DHHC-type containing 20 (ZDHHC20), mRNA [NM_153251]	7.64155	7.37892	7.46572	7.1007	7.04838	7.21472	7.52131	7.25181	7.4483	7.36019	7.62289	7.84225	0.0494794	0.365026	1.28791	0.382531	-0.174593	0.886018
A_32_P189781	C14orf34	NR_026796	ref|Homo sapiens chromosome 14 open reading frame 34 (C14orf34), transcript variant 1, non-coding RNA [NR_026796]	10.1775	NA	7.68928	10.0944	8.39502	7.57219	10.5536	9.86954	8.24235	10.598	10.0439	8.11895	0.107029	0.538387	1.45235	0.747424	-0.174367	0.886156
A_33_P3211679	TSPAN11	NM_001080509	ref|Homo sapiens tetraspanin 11 (TSPAN11), mRNA [NM_001080509]	9.20867	8.67336	8.57168	8.62128	8.5127	8.37759	8.79995	9.09208	8.81424	8.67755	9.06707	8.98844	0.148954	0.16066	1.1178	0.927846	-0.174199	0.88626
A_33_P3709317	SNORA28	NR_002964	ref|Homo sapiens small nucleolar RNA, H/ACA box 28 (SNORA28), small nucleolar RNA [NR_002964]	8.55264	7.67508	8.56837	8.78464	7.59001	8.68803	8.26331	8.86689	8.79655	7.79417	9.38369	8.97047	0.439401	-0.135389	0.910424	0.822153	-0.17392	0.886431
A_33_P3212665	LOC401233	NR_033884	ref|Homo sapiens HIV-1 Tat specific factor 1 pseudogene (LOC401233), non-coding RNA [NR_033884]	7.12947	6.91263	6.95354	6.85118	6.6681	6.91786	7.07159	7.04309	7.04341	6.78263	7.21732	7.25409	0.133611	0.102362	1.07353	0.860737	-0.173908	0.886438
A_33_P3280681	LENG8	ENST00000301196	ens|leukocyte receptor cluster (LRC) member 8 [Source:HGNC Symbol;Acc:15500] [ENST00000301196]	7.7672	7.41704	7.81293	7.45192	6.61902	7.67763	7.84601	7.26762	7.64107	7.81498	7.6775	7.95576	0.170108	0.315275	1.24425	0.226522	-0.173901	0.886443
A_23_P135769	ACTB	NM_001101	ref|Homo sapiens actin, beta (ACTB), mRNA [NM_001101]	14.6665	14.3819	14.5521	13.8608	14.4617	14.2463	14.4518	14.4552	14.9077	14.6285	12.9568	14.8393	0.311773	0.305819	1.23612	0.468609	-0.173247	0.886844
A_33_P3358750	MYBPHL	NM_001010985	ref|Homo sapiens myosin binding protein H-like (MYBPHL), mRNA [NM_001010985]	6.26897	6.11573	6.39344	6.24578	NA	6.56282	6.1541	6.41237	6.65365	NA	6.67768	6.49284	0.586641	-0.135326	0.910464	0.846916	-0.172882	0.887069
A_33_P3376762	LOC388152	NR_027001	ref|Homo sapiens hypothetical LOC388152 (LOC388152), non-coding RNA [NR_027001]	10.0834	9.88257	9.83037	9.8584	9.74308	9.566	9.77827	9.84887	9.85363	9.5244	10.0216	10.0382	0.0295611	0.139484	1.10151	0.833413	-0.172702	0.887179
A_23_P207400	BRCA1	NM_007300	ref|Homo sapiens breast cancer 1, early onset (BRCA1), transcript variant 2, mRNA [NM_007300]	6.63191	6.66166	6.6034	6.27036	6.75292	6.56031	7.46365	8.61413	8.1632	7.04202	8.5832	8.33552	0.518017	0.0715951	1.05088	0.645602	-0.172322	0.887413
A_23_P206441	FANCA	NM_000135	ref|Homo sapiens Fanconi anemia, complementation group A (FANCA), transcript variant 1, mRNA [NM_000135]	8.08143	7.11149	7.34563	7.69725	7.5222	7.4408	8.81489	8.461	8.13652	8.73371	8.63328	8.16765	0.876823	-0.176569	0.884805	0.634326	-0.172281	0.887439
A_23_P317056	ND6	ENST00000361681	ens|mitochondrially encoded NADH dehydrogenase 6 [Source:HGNC Symbol;Acc:7462] [ENST00000361681]	7.98838	7.61529	8.03402	7.5458	7.62483	7.48573	7.82707	7.65153	7.76535	7.3619	8.29139	7.9374	0.196005	0.442578	1.35903	0.752719	-0.172051	0.88758
A_32_P212095	C17orf105	NM_001136483	ref|Homo sapiens chromosome 17 open reading frame 105 (C17orf105), mRNA [NM_001136483]	6.5665	6.76646	7.05392	6.8015	NA	6.60332	6.98341	6.53061	6.751	7.00787	6.7096	6.92288	0.806027	0.0640534	1.0454	0.130971	-0.171874	0.887689
A_24_P56330	C13orf16	NM_152324	ref|Homo sapiens chromosome 13 open reading frame 16 (C13orf16), mRNA [NM_152324]	6.88025	6.86804	6.53734	6.95005	6.81678	6.51713	6.54505	6.71735	6.80519	6.69056	6.88839	6.93896	0.989092	0.0512623	1.03617	0.00532889	-0.171041	0.888202
A_23_P76622	DCT	NM_001922	ref|Homo sapiens dopachrome tautomerase (dopachrome delta-isomerase, tyrosine-related protein 2) (DCT), transcript variant 1, mRNA [NM_001922]	7.68105	7.77528	7.41746	7.35806	NA	7.14505	7.13516	7.64968	7.46362	7.74669	6.51157	7.63465	0.0539502	0.429496	1.34676	0.842492	-0.171028	0.888209
A_23_P164100	C17orf64	NM_181707	ref|Homo sapiens chromosome 17 open reading frame 64 (C17orf64), mRNA [NM_181707]	6.84967	6.62893	7.10711	7.15157	6.80206	7.33274	6.5127	NA	6.18103	6.54793	6.48766	NA	0.0246771	-0.301904	0.811181	#DIV/0!	-0.170932	0.888269
A_24_P227211	KLC2	NM_022822	ref|Homo sapiens kinesin light chain 2 (KLC2), transcript variant 1, mRNA [NM_022822]	8.59984	8.07061	7.5648	8.37148	8.11911	7.89474	7.79877	8.28448	7.9664	8.13581	8.15077	7.93099	0.785628	-0.048496	0.966944	0.733906	-0.169408	0.889208
A_32_P148345	ANXA2	NM_001002857	ref|Homo sapiens annexin A2 (ANXA2), transcript variant 2, mRNA [NM_001002857]	11.6195	11.86	11.3934	11.5133	9.72497	10.6308	11.265	12.2455	11.2437	9.5443	11.9088	11.4341	0.235887	0.988714	1.98441	0.388824	-0.169052	0.889427
A_24_P292470	UCP3	NM_022803	ref|Homo sapiens uncoupling protein 3 (mitochondrial, proton carrier) (UCP3), nuclear gene encoding mitochondrial protein, transcript variant short, mRNA [NM_022803]	12.3493	11.9071	12.3471	12.154	11.1166	11.8678	NA	12.5962	12.1494	11.5925	12.6589	12.5417	0.104731	0.479323	1.39409	0.399098	-0.168879	0.889534
A_23_P24997	CDK4	NM_000075	ref|Homo sapiens cyclin-dependent kinase 4 (CDK4), mRNA [NM_000075]	NA	11.3519	11.5748	11.5672	11.8797	11.9357	11.9213	NA	12.4144	11.9455	12.3366	12.3732	0.118139	-0.416329	0.749329	0.838615	-0.168756	0.889609
A_33_P3378291	IL17REL	NM_001001694	ref|Homo sapiens interleukin 17 receptor E-like (IL17REL), mRNA [NM_001001694]	8.84172	8.25834	7.82355	8.76922	7.70862	8.15956	7.66806	7.99747	7.2846	7.51507	8.16231	7.83658	0.745129	0.0987842	1.07087	0.453857	-0.168521	0.889754
A_23_P348911	LOC100129726	NR_027251	ref|Homo sapiens hypothetical LOC100129726 (LOC100129726), non-coding RNA [NR_027251]	9.56148	8.8407	8.26902	9.42724	9.24823	8.99665	8.66148	9.17928	9.05513	9.22346	9.34958	8.9254	0.31589	-0.407529	0.753913	0.421514	-0.168336	0.889868
A_23_P151368	N6AMT2	NM_174928	ref|Homo sapiens N-6 adenine-specific DNA methyltransferase 2 (putative) (N6AMT2), mRNA [NM_174928]	8.15424	8.02872	8.08471	8.34935	8.27639	8.50677	8.94392	9.1514	8.98661	9.15471	9.5688	8.8401	0.0522105	-0.264647	0.832402	0.432469	-0.168103	0.890012
A_23_P11859	HSD17B7	NM_016371	ref|Homo sapiens hydroxysteroid (17-beta) dehydrogenase 7 (HSD17B7), mRNA [NM_016371]	9.70061	9.38388	9.02107	9.42256	9.04787	8.93277	NA	7.92684	7.92668	8.46024	NA	7.72924	0.0887155	0.336015	1.26226	#DIV/0!	-0.167977	0.89009
A_33_P3354181	KCMF1	NM_020122	ref|Homo sapiens potassium channel modulatory factor 1 (KCMF1), mRNA [NM_020122]	6.84615	7.37477	NA	6.51682	6.92739	6.90998	7.40793	7.18034	7.14199	6.55185	7.45941	7.34743	0.0960242	0.20048	1.14908	0.767719	-0.167088	0.890639
A_33_P3255409	PIH1D1	NM_017916	ref|Homo sapiens PIH1 domain containing 1 (PIH1D1), mRNA [NM_017916]	11.4079	11.4341	10.2407	11.2633	11.6558	10.0318	11.8061	12.0307	10.5647	12.2259	11.9731	10.2275	0.774524	0.144597	1.10542	0.973272	-0.167035	0.890672
A_24_P342096	FAM27A	NR_024060	ref|Homo sapiens family with sequence similarity 27, member A (FAM27A), non-coding RNA [NR_024060]	8.32096	8.1288	8.20891	8.30911	8.00808	7.94319	8.64098	8.98541	8.87882	9.04582	9.09581	8.5269	0.212741	0.20083	1.14936	0.827828	-0.167003	0.890691
A_23_P103617	ANXA9	NM_003568	ref|Homo sapiens annexin A9 (ANXA9), mRNA [NM_003568]	6.74858	6.76129	6.49717	6.61158	6.70644	6.50621	6.70274	6.69013	6.49254	6.85663	7.0147	6.47935	0.286128	0.137	1.09962	0.252661	-0.166496	0.891004
A_23_P10506	HPGDS	NM_014485	ref|Homo sapiens hematopoietic prostaglandin D synthase (HPGDS), mRNA [NM_014485]	9.16654	7.97166	7.63559	NA	7.87983	8.26603	9.17194	8.46465	NA	9.6038	8.98467	8.42561	0.592078	-0.101273	0.93221	0.0587943	-0.166379	0.891076
A_23_P112004	LRRC6	NM_012472	ref|Homo sapiens leucine rich repeat containing 6 (LRRC6), mRNA [NM_012472]	7.28626	7.09578	7.246	7.37825	6.77525	NA	7.55055	6.94835	7.20138	7.5626	7.36774	6.96864	0.677916	0.169253	1.12448	0.76089	-0.166367	0.891084
A_32_P101699	LOC729887	BC052334	gb|Homo sapiens cDNA clone IMAGE:6176570, partial cds. [BC052334]	8.23972	8.17993	8.08047	7.95977	8.04386	8.03577	NA	7.78393	7.98898	7.93053	8.17472	NA	0.154108	0.144169	1.10509	#DIV/0!	-0.166171	0.891205
A_33_P3337977	FIG4	ENST00000368941	ens|FIG4 homolog, SAC1 lipid phosphatase domain containing (S. cerevisiae) [Source:HGNC Symbol;Acc:16873] [ENST00000368941]	6.57292	6.61219	6.52226	6.54077	6.30289	6.21962	7.38127	6.71512	6.7185	7.00072	6.88466	6.61077	0.143025	0.270027	1.20583	0.572338	-0.166157	0.891213
A_33_P3252333	SNORD3B-1	NR_003271	ref|Homo sapiens small nucleolar RNA, C/D box 3B-1 (SNORD3B-1), small nucleolar RNA [NR_003271]	14.967	14.0596	15.1367	14.851	13.8125	14.9191	14.7545	14.8433	15.6671	14.7451	15.0093	15.3979	0.0396082	0.115991	1.08372	0.794443	-0.165971	0.891329
A_23_P50674	IZUMO4	NM_001031735	ref|Homo sapiens IZUMO family member 4 (IZUMO4), transcript variant 1, mRNA [NM_001031735]	NA	6.62485	7.35897	6.65365	6.52737	6.77015	6.57379	6.21411	6.87671	6.83808	NA	6.64144	0.395553	0.338257	1.26423	0.963061	-0.165966	0.891332
A_33_P3362301	HSP90AA5P	AY956761	gb|Homo sapiens heat shock protein 90Ae (HSP90Ae) mRNA, complete cds. [AY956761]	7.70766	7.37136	7.12809	7.16167	6.52033	6.96263	7.2721	7.64416	7.31685	NA	7.48271	NA	0.119532	0.408722	1.32751	#DIV/0!	-0.165853	0.891401
A_23_P10182	ACOX2	NM_003500	ref|Homo sapiens acyl-CoA oxidase 2, branched chain (ACOX2), mRNA [NM_003500]	9.2176	8.897	8.91647	9.00945	8.27104	9.09756	7.8541	8.47835	8.44661	8.1728	9.15747	8.61242	0.448847	-0.0929753	0.937587	0.125558	-0.16581	0.891428
A_23_P109026	KCNK15	NM_022358	ref|Homo sapiens potassium channel, subfamily K, member 15 (KCNK15), mRNA [NM_022358]	12.8461	12.1917	11.8342	12.3277	12.242	11.8952	12.1206	12.6331	12.2228	11.928	12.3885	12.4393	0.55181	-0.0503455	0.965705	0.664003	-0.165703	0.891494
A_23_P412562	C1orf162	NM_174896	ref|Homo sapiens chromosome 1 open reading frame 162 (C1orf162), mRNA [NM_174896]	13.2688	13.4901	13.6118	13.0867	13.3468	13.6098	12.847	12.9515	13.4839	13.0911	13.1171	13.2998	0.184141	0.143343	1.10446	0.62544	-0.165618	0.891547
A_23_P53126	LMO2	NM_005574	ref|Homo sapiens LIM domain only 2 (rhombotin-like 1) (LMO2), transcript variant 1, mRNA [NM_005574]	11.9074	11.4015	11.8018	11.7302	11.7664	11.8906	11.6179	11.8382	11.9192	12.0036	12.4751	11.9588	0.615586	0.035387	1.02483	0.177527	-0.16533	0.891724
A_33_P3396635	SSX3	NM_021014	ref|Homo sapiens synovial sarcoma, X breakpoint 3 (SSX3), transcript variant 1, mRNA [NM_021014]	7.8414	7.51293	7.87207	7.36836	7.05717	7.74967	7.33956	7.73217	7.83076	7.10652	7.8965	8.1981	0.0916972	0.473041	1.38803	0.629233	-0.164332	0.892342
A_23_P86493	LBX1	NM_006562	ref|Homo sapiens ladybird homeobox 1 (LBX1), mRNA [NM_006562]	15.9616	16.0032	16.0645	15.9435	16.0512	15.7301	15.9816	15.935	16.1404	16.1522	15.6949	16.1453	0.480369	0.0597821	1.04231	0.87345	-0.163708	0.892727
A_32_P224850	THC2715283	THC2715283	Unknown	10.6893	10.0692	9.92033	10.1757	10.0563	9.90068	10.1768	10.6477	10.1223	9.77056	10.4807	10.3405	0.38673	0.012868	1.00896	0.582041	-0.163683	0.892743
A_23_P56736	TUBA3D	NM_080386	ref|Homo sapiens tubulin, alpha 3d (TUBA3D), mRNA [NM_080386]	9.51101	7.66274	NA	8.88555	9.24512	8.70841	9.08201	9.66716	8.77642	8.81422	9.80286	9.24566	0.739635	-0.298676	0.812998	0.650558	-0.163656	0.89276
A_23_P34788	KIF2C	NM_006845	ref|Homo sapiens kinesin family member 2C (KIF2C), mRNA [NM_006845]	7.04308	6.52781	6.66761	6.58265	6.19142	6.50002	7.18748	8.64453	8.0154	6.59689	8.17898	8.27389	0.0631546	0.167596	1.12319	0.420879	-0.163587	0.892802
A_32_P40744	THC2514053	THC2514053	tc|FABPE_HUMAN (Q01469) Fatty acid-binding protein, epidermal (E-FABP) (Psoriasis-associated fatty acid-binding protein homolog) (PA-FABP), partial (19%) [THC2514053]	7.9137	7.77199	7.5801	7.98654	NA	7.57246	8.36127	8.08539	7.68968	8.24877	8.29953	7.40688	0.566575	-0.00750576	0.994811	0.718937	-0.163383	0.892929
A_24_P388528	ST6GAL1	NM_173216	ref|Homo sapiens ST6 beta-galactosamide alpha-2,6-sialyltranferase 1 (ST6GAL1), transcript variant 1, mRNA [NM_173216]	12.451	13.1019	12.7836	12.6463	13.9855	13.0579	12.4061	12.4566	12.4318	12.5607	13.0455	12.5951	0.173734	-0.274384	0.826803	0.169496	-0.163304	0.892978
A_23_P375524	LCE1D	NM_178352	ref|Homo sapiens late cornified envelope 1D (LCE1D), mRNA [NM_178352]	16.8881	16.6031	16.7156	16.539	16.5194	16.2714	16.587	16.8372	16.7099	16.3763	16.873	16.9882	0.113469	0.196199	1.14568	0.830001	-0.163104	0.893102
A_23_P431346	PRR15	NM_175887	ref|Homo sapiens proline rich 15 (PRR15), mRNA [NM_175887]	7.33472	7.20764	6.74966	6.91168	6.79798	6.73467	6.92477	7.61674	7.11684	6.5256	7.47203	7.27992	0.169191	0.409663	1.32838	0.516634	-0.163083	0.893115
A_24_P306469	A_24_P306469	A_24_P306469	Unknown	9.50165	9.28641	9.72455	9.26199	8.47419	9.37066	8.96177	9.76922	6.75261	7.624	9.5786	9.12448	0.1157	0.239653	1.18071	0.821605	-0.162708	0.893347
A_23_P204736	GPD1	NM_005276	ref|Homo sapiens glycerol-3-phosphate dehydrogenase 1 (soluble) (GPD1), mRNA [NM_005276]	9.54343	9.62884	9.53186	9.14924	9.49752	9.64578	11.1438	9.90058	10.4798	12.5618	10.6423	10.4801	0.448425	0.0459073	1.03233	0.220674	-0.16259	0.89342
A_33_P3330074	ENST00000399582	ENST00000399582	ens|transient receptor potential cation channel, subfamily C, member 2, pseudogene [Source:HGNC Symbol;Acc:12334] [ENST00000399582]	7.95185	7.2065	7.59977	7.46288	6.43358	7.11054	7.41643	7.85838	7.59695	7.97134	7.18094	7.75926	0.0252773	0.48923	1.4037	0.974213	-0.162313	0.893591
A_23_P12082	CHI3L2	NM_001025199	ref|Homo sapiens chitinase 3-like 2 (CHI3L2), transcript variant 3, mRNA [NM_001025199]	10.2734	8.58482	9.33716	10.5699	8.87508	9.65336	11.0989	9.77607	9.62424	11.3087	9.93837	9.69047	0.000673226	-0.316198	0.803184	0.0743564	-0.162302	0.893598
A_33_P3339109	POLR1C	ENST00000512472	ens|polymerase (RNA) I polypeptide C, 30kDa [Source:HGNC Symbol;Acc:20194] [ENST00000512472]	8.90594	8.43496	8.49013	8.23359	8.1397	8.44232	8.29586	8.93806	8.4506	7.71281	8.61287	8.68462	0.203326	0.256537	1.19461	0.449758	-0.16227	0.893618
A_24_P267686	A_24_P267686	A_24_P267686	Unknown	7.02925	6.54828	7.04693	6.5597	6.32507	6.94774	7.10304	6.80766	6.80107	6.96984	6.60273	6.99765	0.136127	0.469548	1.38468	0.73946	-0.162187	0.893669
A_32_P12994	LOC440900	NR_034128	ref|Homo sapiens hypothetical LOC440900 (LOC440900), non-coding RNA [NR_034128]	7.06214	6.40666	NA	7.17891	6.93891	6.3558	7.41174	6.72378	6.43425	6.88596	6.91087	6.32494	0.362505	-0.204508	0.867835	0.545169	-0.162173	0.893678
A_33_P3352349	KRTAP9-1	NM_001190460	ref|Homo sapiens keratin associated protein 9-1 (KRTAP9-1), mRNA [NM_001190460]	11.9317	11.3224	11.399	11.4824	11.3508	11.5205	11.5742	11.8664	11.7315	11.4498	11.8935	12.1142	0.629318	-0.0834541	0.943795	0.59143	-0.162058	0.893749
A_23_P67932	CXCR1	NM_000634	ref|Homo sapiens chemokine (C-X-C motif) receptor 1 (CXCR1), mRNA [NM_000634]	6.68496	6.60662	6.54734	6.84358	NA	6.73977	6.43077	6.42024	6.25143	6.58208	6.72501	6.23304	0.0611067	-0.185058	0.879614	0.258416	-0.161848	0.893879
A_23_P217528	KLF8	NM_007250	ref|Homo sapiens Kruppel-like factor 8 (KLF8), transcript variant 1, mRNA [NM_007250]	9.33392	9.0998	8.59914	9.13135	8.86559	8.81361	9.94038	9.24154	9.39126	9.57901	9.55287	8.90316	0.659254	0.234212	1.17626	0.544747	-0.161604	0.89403
A_24_P218265	TNFRSF10B	NM_003842	ref|Homo sapiens tumor necrosis factor receptor superfamily, member 10b (TNFRSF10B), transcript variant 1, mRNA [NM_003842]	11.8187	11.4152	11.947	11.6944	11.6976	11.8202	10.7635	11.1613	11.6183	10.5289	11.4176	11.3229	0.945834	0.121091	1.08756	0.653537	-0.161558	0.894059
A_24_P297539	UBE2C	NM_181803	ref|Homo sapiens ubiquitin-conjugating enzyme E2C (UBE2C), transcript variant 6, mRNA [NM_181803]	7.93995	6.52012	6.37293	6.29237	6.20077	6.40084	7.43799	9.43169	8.27869	6.91463	9.00463	8.44021	0.333027	0.227751	1.17101	0.3442	-0.161516	0.894085
A_23_P149375	THEM4	NM_053055	ref|Homo sapiens thioesterase superfamily member 4 (THEM4), mRNA [NM_053055]	8.96051	8.36789	8.26401	8.89759	8.27789	8.73434	10.0927	9.31171	9.18959	10.4308	9.47322	8.96413	0.620573	-0.366449	0.775689	0.638013	-0.161507	0.894091
A_23_P104372	DNAJC9	NM_015190	ref|Homo sapiens DnaJ (Hsp40) homolog, subfamily C, member 9 (DNAJC9), mRNA [NM_015190]	9.55208	9.36435	9.66248	9.26104	9.51788	9.57199	9.80763	10.5331	10.0426	9.55742	10.7599	10.2039	0.614288	0.0341955	1.02399	0.787217	-0.161296	0.894221
A_23_P67042	MOCOS	NM_017947	ref|Homo sapiens molybdenum cofactor sulfurase (MOCOS), mRNA [NM_017947]	6.51714	6.70036	7.67645	NA	6.50475	7.88107	6.20006	6.80619	7.46382	6.54511	6.96718	7.54005	0.985673	-0.492549	0.710768	0.134274	-0.160998	0.894406
A_23_P104876	SPA17	NM_017425	ref|Homo sapiens sperm autoantigenic protein 17 (SPA17), mRNA [NM_017425]	8.60961	8.4255	8.35268	8.31288	8.35832	8.13177	8.64236	8.5434	8.50861	8.70435	8.73922	8.20067	0.101975	0.112618	1.08119	0.921806	-0.160946	0.894438
A_23_P104876	SPA17	NM_017425	ref|Homo sapiens sperm autoantigenic protein 17 (SPA17), mRNA [NM_017425]	8.73946	8.58605	8.61913	8.39855	8.33922	8.46902	8.89705	8.67673	8.65686	8.95525	8.83762	8.41328	0.0466766	0.220578	1.1652	0.952503	-0.160893	0.894471
A_23_P207879	CARD14	NM_024110	ref|Homo sapiens caspase recruitment domain family, member 14 (CARD14), transcript variant 1, mRNA [NM_024110]	10.8062	9.79375	10.2998	10.4196	10.4637	10.1726	10.1862	9.51739	9.87694	10.5914	10.0377	9.77987	0.885083	-0.119746	0.92035	0.28245	-0.160734	0.89457
A_24_P19544	STK39	NM_013233	ref|Homo sapiens serine threonine kinase 39 (STK39), mRNA [NM_013233]	7.52455	8.0312	7.33835	7.08007	7.63107	7.44328	7.3143	8.13156	7.59446	NA	8.04825	7.46212	0.296668	0.0812748	1.05795	0.14234	-0.160722	0.894577
A_33_P3283900	CTNS	NM_004937	ref|Homo sapiens cystinosin, lysosomal cystine transporter (CTNS), transcript variant 2, mRNA [NM_004937]	8.54544	8.79504	8.48735	8.76057	8.77117	8.39531	8.12862	7.8029	7.8119	7.8599	8.08529	NA	0.756454	-0.215123	0.861473	0.984221	-0.160696	0.894593
A_23_P16022	ZNF256	NM_005773	ref|Homo sapiens zinc finger protein 256 (ZNF256), mRNA [NM_005773]	8.32188	7.78259	8.10949	7.74542	7.87797	7.92627	8.00146	7.98675	8.28627	7.89886	8.42541	NA	0.373665	0.231525	1.17408	0.646273	-0.160678	0.894605
A_33_P3246950	ENST00000434321	ENST00000434321	gb|BX117927 Soares_NFL_T_GBC_S1 Homo sapiens cDNA clone IMAGp998E153901, mRNA sequence [BX117927]	7.26089	6.64784	6.66159	6.85691	6.73773	6.75005	6.55098	7.01644	6.85675	NA	6.96585	7.06899	0.692184	-0.0884648	0.940523	0.648949	-0.160675	0.894606
A_33_P3339212	TRIP13	NM_004237	ref|Homo sapiens thyroid hormone receptor interactor 13 (TRIP13), transcript variant 1, mRNA [NM_004237]	7.0842	6.8094	6.6345	6.42785	6.50905	6.63247	7.58057	9.05588	8.03646	6.79515	8.79389	8.19683	0.233146	0.300349	1.23144	0.392741	-0.160371	0.894795
A_23_P106389	SEMA7A	NM_003612	ref|Homo sapiens semaphorin 7A, GPI membrane anchor (John Milton Hagen blood group) (SEMA7A), transcript variant 1, mRNA [NM_003612]	10.0211	9.09695	9.60492	9.96952	9.73776	10.1266	9.95277	9.84395	9.94711	10.3386	10.1072	9.9762	0.225266	-0.3646	0.776684	0.163336	-0.160115	0.894954
A_33_P3411388	UNCX	NM_001080461	ref|Homo sapiens UNC homeobox (UNCX), mRNA [NM_001080461]	13.8917	13.6005	13.6787	13.7101	14.1026	13.568	13.8373	13.8114	13.7918	14.029	13.1288	13.9713	0.777785	-0.0314639	0.978427	0.754275	-0.159911	0.895081
A_33_P3274851	COX5B	NM_001862	ref|Homo sapiens cytochrome c oxidase subunit Vb (COX5B), nuclear gene encoding mitochondrial protein, mRNA [NM_001862]	15.2895	15.1932	15.2818	14.9989	15.2898	15.0951	15.3502	15.4486	15.4908	15.7961	15.608	15.421	0.38708	0.18664	1.13811	0.354025	-0.159436	0.895375
A_33_P3234540	A_33_P3234540	A_33_P3234540	Unknown	11.9267	11.5959	12.0254	11.7852	11.0634	11.7525	12.1156	12.0927	11.8929	11.5052	12.2805	12.252	0.110912	0.174129	1.12828	0.949998	-0.159343	0.895433
A_24_P662366	A_24_P662366	A_24_P662366	Unknown	7.74173	6.96591	7.16192	6.15253	NA	6.65136	6.69508	7.76287	6.17969	NA	6.93551	6.77143	0.302103	0.759981	1.69347	0.895251	-0.15839	0.896024
A_33_P3289167	ZBTB32	NM_014383	ref|Homo sapiens zinc finger and BTB domain containing 32 (ZBTB32), mRNA [NM_014383]	8.31818	7.31388	NA	7.25261	6.52834	7.61944	NA	8.17635	6.96635	6.8923	7.72914	8.07213	0.0955838	0.563422	1.47777	0.744665	-0.157789	0.896398
A_23_P73097	RGS20	NM_170587	ref|Homo sapiens regulator of G-protein signaling 20 (RGS20), transcript variant 1, mRNA [NM_170587]	8.81809	8.47104	8.18174	8.97076	8.61366	8.24522	10.7418	9.79947	9.53183	10.7729	9.95618	9.28767	0.0513747	-0.142616	0.905875	0.888566	-0.156716	0.897065
A_33_P3396459	POLR2H	ENST00000412877	ens|polymerase (RNA) II (DNA directed) polypeptide H [Source:HGNC Symbol;Acc:9195] [ENST00000412877]	10.6473	9.75935	9.94103	9.99706	9.63943	9.23366	9.67232	10.5577	9.86123	9.30136	10.0176	10.4068	0.119001	0.301608	1.23252	0.752483	-0.15635	0.897293
A_33_P3224020	ARAF2P	BC033982	gb|Homo sapiens v-raf murine sarcoma 3611 viral oncogene homolog pseudogene, mRNA (cDNA clone IMAGE:5295529). [BC033982]	15.3994	14.8758	14.9324	14.6802	14.7312	14.7314	14.7403	15.3643	14.9969	14.7979	15.1526	15.4118	0.191755	0.201203	1.14966	0.679108	-0.155722	0.897683
A_33_P3336262	KIAA1751	ENST00000412120	ens|chromosome 1 open reading frame 222 [Source:HGNC Symbol;Acc:27917] [ENST00000412120]	7.70348	6.79	7.22132	6.85275	NA	6.72955	7.12505	7.4839	7.05909	7.28074	6.65825	7.47608	0.166329	0.430176	1.3474	0.844289	-0.155684	0.897707
A_33_P3222139	SREBF1	NM_001005291	ref|Homo sapiens sterol regulatory element binding transcription factor 1 (SREBF1), transcript variant 1, mRNA [NM_001005291]	9.23945	8.62229	8.89947	8.85802	8.57342	8.76914	8.95253	9.29713	8.98159	8.80422	9.61319	9.13712	0.202832	0.130332	1.09455	0.511653	-0.155521	0.897808
A_23_P206501	CLEC18B	NM_001011880	ref|Homo sapiens C-type lectin domain family 18, member B (CLEC18B), mRNA [NM_001011880]	7.15451	7.43894	7.27371	7.20035	7.77586	7.55034	7.26238	7.10194	7.758	7.43261	7.41769	7.33903	0.131497	-0.276625	0.82552	0.929856	-0.155306	0.897942
A_23_P207400	BRCA1	NM_007300	ref|Homo sapiens breast cancer 1, early onset (BRCA1), transcript variant 2, mRNA [NM_007300]	7.11375	7.10702	7.14883	6.76294	6.95323	7.13931	7.99458	9.19381	8.64841	7.59898	9.04484	8.80362	0.225298	0.160519	1.11769	0.50079	-0.155203	0.898006
A_24_P201404	C11orf54	NM_014039	ref|Homo sapiens chromosome 11 open reading frame 54 (C11orf54), mRNA [NM_014039]	10.3372	10.3285	9.89742	9.81512	10.1239	9.69604	10.9673	10.5876	10.4545	10.7427	10.7651	10.082	0.100687	0.513357	1.42737	0.484297	-0.155038	0.898108
A_33_P3233436	PNMA6C	NM_001170944	ref|Homo sapiens paraneoplastic antigen like 6C (PNMA6C), mRNA [NM_001170944]	6.24025	6.17836	6.46587	6.16887	NA	6.38559	6.71763	6.79528	6.73694	6.89187	6.89737	6.62614	0.037346	-0.0369825	0.974691	0.585115	-0.154929	0.898177
A_33_P3255914	MYLIP	NM_013262	ref|Homo sapiens myosin regulatory light chain interacting protein (MYLIP), mRNA [NM_013262]	7.73662	8.06709	8.84923	8.19482	8.07765	9.01435	8.103	8.48554	9.21619	7.48232	8.64033	8.70174	0.248772	-0.127724	0.915274	0.310513	-0.154798	0.898258
A_23_P112801	CHP	NM_007236	ref|Homo sapiens calcium binding protein P22 (CHP), mRNA [NM_007236]	13.7009	13.5476	13.4594	13.8555	13.8342	13.5469	13.1882	13.1179	13.1873	13.3421	13.4853	13.1063	0.0946849	-0.28661	0.819826	0.37468	-0.154772	0.898274
A_33_P3296991	FLJ42393	NR_024413	ref|Homo sapiens hypothetical LOC401105 (FLJ42393), non-coding RNA [NR_024413]	7.73283	7.4478	7.68269	NA	7.00739	7.57525	7.40887	7.14222	8.15623	7.56353	7.53632	7.86738	0.347667	0.391371	1.31164	0.707215	-0.154668	0.898339
A_33_P3255304	GGT5	NM_001099781	ref|Homo sapiens gamma-glutamyltransferase 5 (GGT5), transcript variant 1, mRNA [NM_001099781]	7.74795	8.5874	10.3397	7.50893	9.42882	9.06075	6.2403	6.51287	NA	6.08448	6.53103	7.04175	0.747912	-0.473356	0.720287	0.573862	-0.154442	0.89848
A_23_P121082	GBE1	NM_000158	ref|Homo sapiens glucan (1,4-alpha-), branching enzyme 1 (GBE1), mRNA [NM_000158]	10.7247	10.4365	10.2445	10.5859	10.3274	10.3414	11.3749	11.0859	11.1111	11.2651	11.4417	10.8219	0.567168	0.0950323	1.06809	0.947074	-0.153979	0.898768
A_23_P42241	OR5V1	NM_030876	ref|Homo sapiens olfactory receptor, family 5, subfamily V, member 1 (OR5V1), mRNA [NM_030876]	8.68714	7.86248	7.68351	7.87635	8.24788	7.59411	7.48355	8.18287	7.63476	7.46546	7.78857	8.05425	0.670554	-0.0138651	0.990435	0.992883	-0.153804	0.898877
A_23_P104876	SPA17	NM_017425	ref|Homo sapiens sperm autoantigenic protein 17 (SPA17), mRNA [NM_017425]	8.82125	8.27237	8.51217	8.42162	8.38945	8.29594	8.75373	8.64991	8.64352	8.9097	8.80371	8.29595	0.38628	0.122717	1.08878	0.94686	-0.153795	0.898883
A_33_P3330175	A_33_P3330175	A_33_P3330175	Unknown	9.47285	9.1444	9.23711	8.8003	8.43737	9.03565	9.07083	9.49093	9.24064	9.01678	9.39443	9.48551	0.0838816	0.436809	1.35361	0.797331	-0.153792	0.898885
A_23_P109026	KCNK15	NM_022358	ref|Homo sapiens potassium channel, subfamily K, member 15 (KCNK15), mRNA [NM_022358]	12.8319	12.2157	11.8979	12.2839	NA	11.9501	12.2179	12.6304	12.064	11.8239	12.3715	12.3987	0.560528	0.0987287	1.07083	0.682157	-0.153618	0.898993
A_23_P78750	SLC17A7	NM_020309	ref|Homo sapiens solute carrier family 17 (sodium-dependent inorganic phosphate cotransporter), member 7 (SLC17A7), mRNA [NM_020309]	8.72283	8.3779	8.07534	8.4552	8.61151	8.00799	8.1627	8.25421	8.59601	8.14336	8.56903	8.40774	0.838138	-0.0773	0.94783	0.831498	-0.153528	0.899049
A_33_P3404126	PCGF3	ENST00000430644	ens|polycomb group ring finger 3 [Source:HGNC Symbol;Acc:10066] [ENST00000430644]	9.26775	8.8639	8.97498	8.77341	8.62281	8.62322	9.24809	8.64413	8.61154	8.81439	8.79739	8.31051	0.0385586	0.351756	1.27611	0.389321	-0.153265	0.899213
A_24_P11462	ADC	NM_052998	ref|Homo sapiens arginine decarboxylase (ADC), mRNA [NM_052998]	7.1023	7.17948	7.43207	6.40827	6.7896	6.99165	6.17325	6.17548	6.87445	5.99267	NA	6.66474	0.0326272	0.389886	1.31029	0.0474177	-0.15322	0.899241
A_23_P206396	CKLF	NM_001040138	ref|Homo sapiens chemokine-like factor (CKLF), transcript variant 5, mRNA [NM_001040138]	12.9849	12.8788	12.8369	12.8513	12.8321	12.8493	12.9153	12.7692	12.6791	13.0963	12.9222	12.4941	0.317462	0.0294913	1.02065	0.713814	-0.153046	0.89935
A_33_P3283669	ATP1A3	NM_152296	ref|Homo sapiens ATPase, Na+/K+ transporting, alpha 3 polypeptide (ATP1A3), mRNA [NM_152296]	9.0667	8.07493	8.4152	8.24789	7.91471	8.26478	8.36973	9.01155	8.41	8.24429	8.56299	8.9189	0.230843	0.167311	1.12296	0.945522	-0.152986	0.899387
A_33_P3244274	RNF208	BC016958	gb|Homo sapiens ring finger protein 208, mRNA (cDNA clone MGC:21544 IMAGE:4151712), complete cds. [BC016958]	6.48765	NA	6.29421	NA	6.43383	6.93045	6.63258	6.91384	6.31509	6.82231	6.7854	6.5717	#DIV/0!	-0.291209	0.817217	0.46645	-0.152825	0.899487
A_23_P121702	OCIAD2	NM_001014446	ref|Homo sapiens OCIA domain containing 2 (OCIAD2), transcript variant 1, mRNA [NM_001014446]	10.2869	9.38317	10.3649	10.5934	9.37904	10.3189	10.3638	9.63751	10.0548	10.6046	10.2074	10.0796	0.52248	-0.0319713	0.978083	0.220919	-0.152629	0.89961
A_23_P75790	C11orf9	NM_013279	ref|Homo sapiens chromosome 11 open reading frame 9 (C11orf9), transcript variant 1, mRNA [NM_013279]	10.8097	10.3569	10.3809	10.2789	9.78455	9.93013	10.2708	10.8266	10.142	9.78968	10.4455	10.4235	0.00470745	0.450796	1.36679	0.503421	-0.152625	0.899612
A_23_P122662	GFOD1	NM_018988	ref|Homo sapiens glucose-fructose oxidoreductase domain containing 1 (GFOD1), transcript variant 1, mRNA [NM_018988]	12.6112	12.1489	12.209	12.9084	12.6504	12.6372	11.725	11.8241	11.8914	12.0263	11.9765	11.8882	0.0206985	-0.441415	0.736412	0.229758	-0.152381	0.899764
A_23_P135769	ACTB	NM_001101	ref|Homo sapiens actin, beta (ACTB), mRNA [NM_001101]	14.3971	14.4487	14.3387	NA	14.4077	14.1001	14.245	14.3007	NA	14.425	12.9707	14.6469	0.391548	0.143226	1.10437	0.585628	-0.152108	0.899934
A_23_P109026	KCNK15	NM_022358	ref|Homo sapiens potassium channel, subfamily K, member 15 (KCNK15), mRNA [NM_022358]	12.9862	NA	11.9563	12.4791	12.1637	12.0725	12.2977	12.7364	12.2202	12.0617	12.4495	12.6076	0.643324	0.307531	1.23759	0.854324	-0.151793	0.900131
A_33_P3370076	TFE3	NM_006521	ref|Homo sapiens transcription factor binding to IGHM enhancer 3 (TFE3), mRNA [NM_006521]	11.0257	10.6638	10.5407	10.4355	10.1092	10.2162	10.6177	10.9434	10.6487	10.385	10.8004	10.8708	0.027703	0.44766	1.36383	0.748214	-0.151757	0.900153
A_33_P3293391	LOC642826	NR_024495	ref|Homo sapiens hypothetical LOC642826 (LOC642826), non-coding RNA [NR_024495]	8.90996	8.5187	8.31964	8.40738	8.26546	8.1398	8.43946	8.96828	8.47107	8.07764	8.77035	8.62281	0.0856598	0.25324	1.19188	0.46397	-0.151745	0.900161
A_23_P104876	SPA17	NM_017425	ref|Homo sapiens sperm autoantigenic protein 17 (SPA17), mRNA [NM_017425]	8.98065	8.82122	8.79581	8.69828	8.45334	8.60834	9.0813	8.9268	8.97157	9.12286	9.13078	8.62333	0.033099	0.212881	1.159	0.85384	-0.151288	0.900446
A_24_P214858	TREML2	NM_024807	ref|Homo sapiens triggering receptor expressed on myeloid cells-like 2 (TREML2), mRNA [NM_024807]	7.37539	6.69664	7.06127	7.83434	6.73817	7.93949	6.41567	NA	6.22962	6.6891	NA	6.25793	0.197406	-0.773071	0.585171	0.43432	-0.150869	0.900708
A_33_P3324904	A_33_P3324904	A_33_P3324904	Unknown	8.0416	7.85075	7.92021	7.60033	7.9076	8.19479	7.8504	7.6301	7.97827	7.84506	8.03388	8.00106	0.8787	0.0126154	1.00878	0.398723	-0.150654	0.900842
A_23_P121926	SEPP1	NM_005410	ref|Homo sapiens selenoprotein P, plasma, 1 (SEPP1), transcript variant 1, mRNA [NM_005410]	7.50083	8.19003	8.38968	6.51312	6.94843	7.76987	NA	6.30263	6.44293	NA	6.66335	6.38314	0.0342743	1.2416	2.3646	0.604571	-0.150464	0.900961
A_24_P364087	SERGEF	NM_012139	ref|Homo sapiens secretion regulating guanine nucleotide exchange factor (SERGEF), mRNA [NM_012139]	10.7965	10.5339	10.4331	10.5876	10.2808	10.4787	10.874	10.6898	10.6981	10.8485	10.886	10.3077	0.274387	0.0552555	1.03904	0.710035	-0.15034	0.901038
A_23_P215318	VPS41	NM_014396	ref|Homo sapiens vacuolar protein sorting 41 homolog (S. cerevisiae) (VPS41), transcript variant 1, mRNA [NM_014396]	9.38839	8.77403	8.97822	8.9047	8.72919	9.10368	9.26586	9.20297	9.73662	8.93848	9.41603	9.49426	0.536148	0.0735231	1.05228	0.552015	-0.150163	0.901149
A_23_P98930	C12orf35	NM_018169	ref|Homo sapiens chromosome 12 open reading frame 35 (C12orf35), mRNA [NM_018169]	10.2828	10.8115	11.0605	10.5855	10.0439	10.7634	10.4576	10.4291	11.2281	10.1817	10.7397	10.6075	0.498349	0.225937	1.16954	0.547083	-0.149945	0.901285
A_33_P3294314	A_33_P3294314	A_33_P3294314	Unknown	6.82007	6.35793	6.1157	6.39039	6.2175	6.25105	NA	6.45049	6.24181	NA	6.55342	6.43854	0.468057	0.10688	1.0769	0.193138	-0.14983	0.901357
A_32_P505730	ENST00000304890	ENST00000304890	ens|major histocompatibility complex, class II, DP beta 2 (pseudogene) [Source:HGNC Symbol;Acc:4941] [ENST00000304890]	7.58094	8.23229	7.41712	8.14351	7.37453	7.46719	6.88606	6.7686	6.92471	7.71908	7.03565	6.85923	0.862197	0.113748	1.08204	0.319088	-0.149588	0.901508
A_23_P135769	ACTB	NM_001101	ref|Homo sapiens actin, beta (ACTB), mRNA [NM_001101]	14.2087	14.1936	14.1678	13.4684	14.3597	13.8335	13.9871	14.0169	NA	14.1514	12.7971	14.4197	0.367344	0.360094	1.28351	0.585218	-0.149381	0.901637
A_33_P3262555	MEX3D	NM_001174118	ref|Homo sapiens mex-3 homolog D (C. elegans) (MEX3D), transcript variant 2, mRNA [NM_001174118]	12.6117	11.8018	12.0536	11.9156	12.9361	11.5289	12.0669	12.3894	11.7893	12.216	11.7272	12.5774	0.965125	0.138017	1.10039	0.847354	-0.149088	0.90182
A_23_P135769	ACTB	NM_001101	ref|Homo sapiens actin, beta (ACTB), mRNA [NM_001101]	14.4668	14.1399	14.2989	13.6596	14.4758	13.9804	14.064	14.2546	14.6692	14.4031	12.8915	14.6109	0.509926	0.318543	1.24707	0.555561	-0.148483	0.902199
A_33_P3212350	CARD11	AK097139	gb|Homo sapiens cDNA FLJ39820 fis, clone SPLEN2010625. [AK097139]	6.54106	6.38174	6.59457	6.36479	6.34892	6.46202	6.57954	6.48432	6.45362	6.52934	6.63246	6.75869	0.115376	0.176273	1.12996	0.321308	-0.148137	0.902415
A_33_P3394809	PCYT2	NM_001184917	ref|Homo sapiens phosphate cytidylyltransferase 2, ethanolamine (PCYT2), transcript variant 1, mRNA [NM_001184917]	10.3114	9.98102	9.83281	10.1841	9.95629	10.2961	10.1138	10.5028	10.2495	10.3976	10.4166	10.0711	0.626503	-0.20304	0.868718	0.968219	-0.1481	0.902438
A_24_P100190	NCRNA00315	XR_109683	ref|PREDICTED: Homo sapiens chromosome 21 open reading frame 93 (C21orf93), miscRNA [XR_109683]	9.1212	8.67094	8.58664	8.68034	8.8606	8.33367	8.42984	9.07652	8.67762	8.46968	8.82553	8.85301	0.463449	-0.0093906	0.993512	0.933153	-0.147914	0.902555
A_23_P128375	C12orf34	NM_032829	ref|Homo sapiens chromosome 12 open reading frame 34 (C12orf34), mRNA [NM_032829]	6.91122	6.80476	6.83407	6.65911	6.37268	6.94393	7.1088	8.02132	7.22269	6.91033	8.20691	7.37026	0.352582	0.174956	1.12893	0.74851	-0.147565	0.902773
A_23_P104372	DNAJC9	NM_015190	ref|Homo sapiens DnaJ (Hsp40) homolog, subfamily C, member 9 (DNAJC9), mRNA [NM_015190]	9.69865	9.75209	9.7934	9.28539	9.47246	9.67215	9.89939	10.6482	10.1053	9.66803	10.7463	10.2527	0.0846195	0.279634	1.21389	0.972004	-0.147453	0.902843
A_23_P135769	ACTB	NM_001101	ref|Homo sapiens actin, beta (ACTB), mRNA [NM_001101]	14.6825	14.6078	14.5474	13.8951	14.5133	14.2493	14.4668	14.4247	14.9347	14.6142	13.0641	14.8655	0.195925	0.358414	1.28202	0.459661	-0.147349	0.902908
A_33_P3380772	C20orf160	NM_080625	ref|Homo sapiens chromosome 20 open reading frame 160 (C20orf160), mRNA [NM_080625]	15.4006	15.2841	15.4012	15.2828	15.4889	14.9615	15.0257	15.2932	15.4096	15.4696	14.5667	15.4404	0.592049	0.11781	1.08509	0.829264	-0.14713	0.903045
A_33_P3280965	SNHG9	NR_003142	ref|Homo sapiens small nucleolar RNA host gene 9 (non-protein coding) (SNHG9), non-coding RNA [NR_003142]	11.4836	11.3315	10.9707	11.3336	11.4348	11.1933	11.119	11.2784	11.0491	11.266	11.6199	10.8699	0.646941	-0.00210196	0.998544	0.567173	-0.14705	0.903095
A_33_P3257714	RPS23	NM_001025	ref|Homo sapiens ribosomal protein S23 (RPS23), mRNA [NM_001025]	8.67461	10.4493	8.48786	8.16601	10.3189	8.54103	8.1965	10.614	8.78486	7.51562	10.348	NA	0.359078	0.133576	1.09701	0.262913	-0.146956	0.903154
A_33_P3263523	C1orf35	NM_024319	ref|Homo sapiens chromosome 1 open reading frame 35 (C1orf35), mRNA [NM_024319]	9.58649	10.0221	10.5174	10.6097	10.501	10.476	9.69145	9.98303	10.282	10.13	10.1484	10.07	0.254031	-0.478855	0.717547	0.560226	-0.146934	0.903168
A_23_P98580	FADS2	NM_004265	ref|Homo sapiens fatty acid desaturase 2 (FADS2), mRNA [NM_004265]	12.8305	12.2681	12.7947	12.7008	12.2933	12.9177	11.5455	12.579	11.8534	11.7709	12.2802	12	0.940644	0.0939087	1.06726	0.894821	-0.146598	0.903378
A_23_P76983	C14orf45	NM_025057	ref|Homo sapiens chromosome 14 open reading frame 45 (C14orf45), mRNA [NM_025057]	6.4615	6.35372	6.37779	6.51542	6.24786	6.44622	6.45823	6.39961	6.30819	6.56114	6.54605	6.22631	0.930545	-0.0684278	0.953677	0.508772	-0.146437	0.903479
A_33_P3351554	ETNK2	NM_018208	ref|Homo sapiens ethanolamine kinase 2 (ETNK2), mRNA [NM_018208]	9.46783	8.94453	9.85476	8.44888	8.7674	9.58997	8.424	8.18762	9.07465	8.5966	8.17339	8.57026	0.209963	0.70043	1.62499	0.625398	-0.146263	0.903588
A_33_P3380383	TIFAB	NM_001099221	ref|Homo sapiens TRAF-interacting protein with forkhead-associated domain, family member B (TIFAB), mRNA [NM_001099221]	8.92446	10.4103	10.9624	8.38463	8.90383	10.5044	7.48567	9.0542	10.5356	NA	8.69673	9.70358	0.131369	1.50649	2.84118	0.241668	-0.145957	0.903779
A_32_P42964	LOC389493	NM_001145712	ref|Homo sapiens hypothetical protein LOC389493 (LOC389493), mRNA [NM_001145712]	NA	6.23541	6.05621	6.60093	6.31513	6.23798	6.61486	6.54714	6.30751	6.69301	7.13657	6.03447	0.236882	-0.169319	0.889262	0.651845	-0.145873	0.903833
A_23_P30315	TRIM7	NM_033342	ref|Homo sapiens tripartite motif containing 7 (TRIM7), transcript variant 6, mRNA [NM_033342]	6.40933	7.1706	6.3923	6.64966	NA	6.18335	7.68344	7.49596	6.63311	7.64166	7.79803	6.8054	0.955615	-0.00717227	0.995041	0.286951	-0.145692	0.903946
A_23_P93464	BCKDHB	NM_000056	ref|Homo sapiens branched chain keto acid dehydrogenase E1, beta polypeptide (BCKDHB), nuclear gene encoding mitochondrial protein, transcript variant 2, mRNA [NM_000056]	9.17375	8.91632	8.92905	9.42782	9.04423	9.26927	8.79621	8.9283	8.87169	8.93283	9.06412	9.0172	0.0597681	-0.340221	0.78992	0.000496895	-0.145511	0.904059
A_33_P3312504	PSD4	NM_012455	ref|Homo sapiens pleckstrin and Sec7 domain containing 4 (PSD4), mRNA [NM_012455]	11.7858	11.2526	11.416	11.3518	10.8102	11.0275	11.5938	11.7362	11.3742	11.0905	11.7389	11.8987	0.00157831	0.388454	1.30899	0.980948	-0.14514	0.904292
A_33_P3419998	SLC4A8	NM_001039960	ref|Homo sapiens solute carrier family 4, sodium bicarbonate cotransporter, member 8 (SLC4A8), transcript variant 1, mRNA [NM_001039960]	9.52387	9.02643	8.74184	9.48391	8.64888	9.04308	9.39838	8.99265	9.1659	9.38095	9.31067	9.03937	0.861489	-0.0166495	0.988526	0.70676	-0.144774	0.904521
A_23_P207319	MAP3K14	NM_003954	ref|Homo sapiens mitogen-activated protein kinase kinase kinase 14 (MAP3K14), mRNA [NM_003954]	10.633	10.8379	11.3163	10.8939	11.3647	11.737	9.96473	10.2449	10.9198	10.181	10.3895	10.7457	0.034869	-0.526775	0.694105	0.655455	-0.144632	0.90461
A_33_P3417150	P2RY1	NM_002563	ref|Homo sapiens purinergic receptor P2Y, G-protein coupled, 1 (P2RY1), mRNA [NM_002563]	7.84301	7.42701	7.51174	8.15481	7.43691	7.57406	7.42885	6.78646	6.94417	7.1885	7.08853	6.93185	0.303058	-0.0623187	0.957724	0.92617	-0.144358	0.904782
A_33_P3376971	CHAC1	NM_024111	ref|Homo sapiens ChaC, cation transport regulator homolog 1 (E. coli) (CHAC1), transcript variant 1, mRNA [NM_024111]	9.86572	8.37185	8.0855	9.41663	8.25281	8.48234	8.89258	9.63084	8.14498	9.03691	9.30024	8.3787	0.838153	-0.110492	0.926272	0.93627	-0.144332	0.904798
A_33_P3471712	ENST00000448179	ENST00000448179	ref|PREDICTED: Homo sapiens hypothetical LOC284600 (LOC284600), partial miscRNA [XR_108282]	17.7943	17.7799	17.8273	17.6386	17.7258	17.6926	17.6375	17.7702	17.9368	NA	17.9222	17.9065	0.0655386	0.101693	1.07303	0.625213	-0.144132	0.904924
A_23_P12082	CHI3L2	NM_001025199	ref|Homo sapiens chitinase 3-like 2 (CHI3L2), transcript variant 3, mRNA [NM_001025199]	10.1783	8.42187	9.22298	10.5448	8.65834	9.63237	10.9525	9.7493	9.53654	11.243	9.89337	9.56373	0.0229211	-0.40939	0.752942	0.18073	-0.144067	0.904964
A_33_P3373185	LOC399744	NR_024497	ref|Homo sapiens hypothetical LOC399744 (LOC399744), non-coding RNA [NR_024497]	12.1965	11.6848	11.6482	11.7045	11.3606	11.2887	11.6148	12.1695	11.8314	11.1862	11.9753	12.0994	0.0165624	0.324192	1.25196	0.621717	-0.143904	0.905067
A_23_P106973	2009-09-01	NM_006640	ref|Homo sapiens septin 9 (SEPT9), transcript variant 3, mRNA [NM_006640]	15.4275	15.7048	15.4954	15.9965	14.8546	15.223	16.3182	15.2044	15.0175	15.8931	NA	14.8034	0.698035	0.27246	1.20787	0.202991	-0.143883	0.90508
A_23_P103617	ANXA9	NM_003568	ref|Homo sapiens annexin A9 (ANXA9), mRNA [NM_003568]	6.6157	6.71095	6.56434	6.47044	6.54925	6.4237	6.54572	6.62341	6.44801	6.68943	6.99244	6.41177	0.00183121	0.145254	1.10593	0.308214	-0.143706	0.905191
A_23_P48175	TMEM106C	NM_024056	ref|Homo sapiens transmembrane protein 106C (TMEM106C), transcript variant 2, mRNA [NM_024056]	9.75164	8.99589	9.43973	9.5706	8.81922	9.82646	9.85353	10.9067	10.6031	9.99083	10.9767	10.7468	0.963747	-0.13087	0.913281	0.0382865	-0.143695	0.905198
A_24_P117942	TOMM20L	NM_207377	ref|Homo sapiens translocase of outer mitochondrial membrane 20 homolog (yeast)-like (TOMM20L), nuclear gene encoding mitochondrial protein, mRNA [NM_207377]	9.80014	9.28813	9.23084	NA	8.78909	9.13516	9.25307	9.21761	9.73306	9.39675	9.74036	9.39163	0.379397	0.326001	1.25353	0.707136	-0.143679	0.905208
A_23_P164826	RNASEH2A	NM_006397	ref|Homo sapiens ribonuclease H2, subunit A (RNASEH2A), mRNA [NM_006397]	10.2109	9.81225	9.7955	9.51107	10.1541	10.0275	10.1519	10.88	10.5432	10.0996	10.9722	10.6865	0.910502	-0.215264	0.861389	0.406924	-0.143281	0.905457
A_33_P3691916	FAM13A	NM_014883	ref|Homo sapiens family with sequence similarity 13, member A (FAM13A), transcript variant 1, mRNA [NM_014883]	7.75926	7.88952	7.27419	7.35753	7.68646	6.9452	9.25577	8.92598	8.86102	9.06908	9.10234	8.52249	0.0330468	0.401727	1.32109	0.526011	-0.143104	0.905569
A_33_P3351371	CYP19A1	NM_031226	ref|Homo sapiens cytochrome P450, family 19, subfamily A, polypeptide 1 (CYP19A1), transcript variant 2, mRNA [NM_031226]	7.50933	6.96622	8.12545	8.19413	7.74375	8.05419	7.29867	7.58174	7.93059	7.09895	7.7236	7.76102	0.226678	-0.544862	0.685457	0.559273	-0.141854	0.906354
A_23_P256724	TNFRSF10C	NM_003841	ref|Homo sapiens tumor necrosis factor receptor superfamily, member 10c, decoy without an intracellular domain (TNFRSF10C), mRNA [NM_003841]	9.22789	8.77289	9.00663	9.0832	8.25484	8.5496	9.54547	9.36011	9.15565	9.66281	9.50185	8.46857	0.0840484	0.457029	1.37271	0.652608	-0.141745	0.906422
A_24_P366122	ACBD4	NM_024722	ref|Homo sapiens acyl-CoA binding domain containing 4 (ACBD4), transcript variant 2, mRNA [NM_024722]	7.97495	7.28976	7.74443	7.72011	7.57873	7.5903	7.49069	8.11904	7.74618	7.53495	7.88772	7.98596	0.833038	0.154128	1.11275	0.909421	-0.141546	0.906547
A_33_P3316691	A_33_P3316691	A_33_P3316691	Unknown	8.38294	7.96921	7.95515	8.31355	8.18853	7.89002	8.05549	8.006	8.07194	8.16152	8.28241	8.19702	0.7952	-0.219319	0.858971	0.0882723	-0.141531	0.906557
A_33_P3232557	DLGAP3	NM_001080418	ref|Homo sapiens discs, large (Drosophila) homolog-associated protein 3 (DLGAP3), mRNA [NM_001080418]	8.19024	7.28475	7.33386	7.55212	6.79232	7.23111	7.19118	7.78061	7.2953	7.31371	7.98642	7.43682	0.123693	0.102749	1.07382	0.0249237	-0.141516	0.906566
A_33_P3254380	SLC9A7P1	NR_033801	ref|Homo sapiens solute carrier family 9 (sodium/hydrogen exchanger), member 7 pseudogene (LOC121456), non-coding RNA [NR_033801]	10.3982	9.82443	9.73967	10.1869	9.80914	9.86703	10.482	10.0387	9.72832	10.2939	10.18	9.55061	0.768269	-0.0426042	0.970901	0.560329	-0.141295	0.906705
A_33_P3554053	NCRNA00106	BQ009527	gb|UI-H-ED1-axv-n-20-0-UI.s1 NCI_CGAP_ED1 Homo sapiens cDNA clone IMAGE:5834323 3', mRNA sequence [BQ009527]	9.64778	9.71586	9.53447	10.1015	9.4831	9.38746	9.71536	9.52355	10.1131	9.80931	9.8565	9.85768	0.919585	0.164682	1.12092	0.769717	-0.141145	0.906799
A_23_P253177	STK24	NM_001032296	ref|Homo sapiens serine/threonine kinase 24 (STK24), transcript variant 2, mRNA [NM_001032296]	11.9959	11.9406	12.0248	12.427	NA	12.4302	12.0789	12.0406	12.3229	12.5089	12.2198	12.1927	0.0195351	-0.432686	0.740881	0.428262	-0.140879	0.906966
A_33_P3287105	A_33_P3287105	A_33_P3287105	Unknown	10.5305	9.74363	10.0074	9.38027	9.6196	9.68586	10.0306	9.98026	9.68573	10.1206	10.0197	10.6646	0.232678	0.387848	1.30844	0.349597	-0.140293	0.907335
A_23_P118289	BCL7C	NM_004765	ref|Homo sapiens B-cell CLL/lymphoma 7C (BCL7C), mRNA [NM_004765]	9.34809	9.49432	9.87974	10.5785	NA	10.2694	9.59854	9.24597	9.82496	10.1687	9.09493	9.73873	0.304751	-0.929606	0.525002	0.677587	-0.140187	0.907402
A_24_P195794	AK130930	AK130930	gb|Homo sapiens cDNA FLJ27420 fis, clone WMC07143. [AK130930]	15.0068	14.5012	14.7694	14.4991	14.908	15.119	14.3693	14.3633	14.9579	14.4264	14.5094	14.7667	0.805645	-0.138593	0.908405	0.971956	-0.140061	0.907481
A_33_P3667484	LOC648740	NR_024438	ref|Homo sapiens actin, beta pseudogene (LOC648740), non-coding RNA [NR_024438]	12.5473	12.3827	12.2402	12.3864	11.3212	12.0011	11.5408	12.6612	11.8532	10.6849	12.1428	11.993	0.232879	0.381622	1.30281	0.294575	-0.139775	0.907661
A_33_P3334398	CA6	NM_001215	ref|Homo sapiens carbonic anhydrase VI (CA6), mRNA [NM_001215]	7.8696	7.57481	7.52494	7.45817	6.93026	7.12341	7.28789	7.68151	7.36907	6.91752	7.50877	7.65184	0.0256905	0.451397	1.36736	0.697548	-0.139698	0.907709
A_33_P3376365	HES2	ENST00000377836	ens|hairy and enhancer of split 2 (Drosophila) [Source:HGNC Symbol;Acc:16005] [ENST00000377836]	8.68529	8.21582	8.08725	8.37095	7.47224	8.46104	9.29018	9.81722	9.37702	9.42703	10.4657	9.5167	0.556017	-0.155135	0.898049	0.211518	-0.139686	0.907717
A_24_P45367	NIPAL3	NM_020448	ref|Homo sapiens NIPA-like domain containing 3 (NIPAL3), mRNA [NM_020448]	9.69979	9.32405	9.52372	9.39518	9.16322	9.72206	9.72666	9.56061	9.81427	9.86627	10.0241	9.63331	0.612053	0.128534	1.09318	0.528371	-0.139616	0.907761
A_23_P112801	CHP	NM_007236	ref|Homo sapiens calcium binding protein P22 (CHP), mRNA [NM_007236]	13.9948	13.9484	13.8314	14.1383	14.0363	13.9588	13.6184	13.3975	13.4935	13.6331	13.6714	13.3042	0.0185948	-0.0878214	0.940943	0.827929	-0.139609	0.907765
A_23_P104046	BPNT1	NM_006085	ref|Homo sapiens 3'(2'), 5'-bisphosphate nucleotidase 1 (BPNT1), mRNA [NM_006085]	9.95295	9.71955	9.76908	9.64157	9.77371	9.34315	10.2856	9.79748	9.73503	10.2635	9.93657	9.35015	0.25635	0.127506	1.0924	0.622528	-0.139095	0.908089
A_33_P3377005	C11orf35	NM_173573	ref|Homo sapiens chromosome 11 open reading frame 35 (C11orf35), mRNA [NM_173573]	6.87043	6.81859	7.74606	7.10807	7.28361	7.40993	8.11746	7.34748	7.89456	8.27078	8.0335	7.62578	0.659257	-0.413171	0.750971	0.56228	-0.138944	0.908184
A_23_P122724	VNN2	NM_004665	ref|Homo sapiens vanin 2 (VNN2), transcript variant 1, mRNA [NM_004665]	8.80417	8.1259	8.93601	8.397	7.28322	8.34529	9.05791	8.67943	10.0414	8.81203	NA	9.58119	0.0398262	0.45888	1.37447	0.187608	-0.138701	0.908336
A_24_P22079	FOXO1	NM_002015	ref|Homo sapiens forkhead box O1 (FOXO1), mRNA [NM_002015]	7.48018	7.94338	8.37567	7.86665	8.15818	8.35583	8.08376	8.10678	8.758	8.24541	8.063	8.31401	0.241548	-0.214806	0.861662	0.603201	-0.138622	0.908386
A_33_P3378935	RBM14	AB209007	gb|Homo sapiens mRNA for RNA binding motif protein 14 variant protein. [AB209007]	7.11241	NA	6.45037	6.70326	NA	6.64933	6.58172	6.87831	6.61908	6.75735	6.77254	6.55365	0.788138	0.105095	1.07557	0.988083	-0.138275	0.908605
A_23_P360209	ND3	ENST00000361227	ens|mitochondrially encoded NADH dehydrogenase 3 [Source:HGNC Symbol;Acc:7458] [ENST00000361227]	14.9738	13.6928	14.0644	14.4899	13.995	14.3857	15.0421	14.6294	14.2797	14.8467	14.7672	14.2815	0.876877	-0.321323	0.800336	0.86515	-0.137775	0.90892
A_32_P122226	AMDHD1	NM_152435	ref|Homo sapiens amidohydrolase domain containing 1 (AMDHD1), mRNA [NM_152435]	7.31543	6.39735	7.24551	6.98726	NA	6.93559	7.57457	6.96498	8.21905	7.71215	7.05425	8.04543	0.0182068	0.284081	1.21763	0.871319	-0.137575	0.909046
A_24_P942481	GPR180	NM_180989	ref|Homo sapiens G protein-coupled receptor 180 (GPR180), mRNA [NM_180989]	7.85059	7.63844	7.63614	7.96688	7.70996	7.8438	8.16975	8.37538	NA	8.10833	8.5767	8.40995	0.0812548	-0.205355	0.867325	0.688524	-0.137385	0.909165
A_23_P88630	BLM	NM_000057	ref|Homo sapiens Bloom syndrome, RecQ helicase-like (BLM), mRNA [NM_000057]	6.67802	7.25953	6.66196	6.32697	6.60408	6.71034	7.7743	9.14786	8.48035	7.62113	9.27171	8.61742	0.2576	0.07394	1.05259	0.740778	-0.13707	0.909364
A_33_P3358740	OSBPL7	NM_145798	ref|Homo sapiens oxysterol binding protein-like 7 (OSBPL7), transcript variant 1, mRNA [NM_145798]	NA	9.67691	9.7423	10.0213	9.9941	10.1486	9.07876	8.58422	8.79178	9.79179	8.92867	8.42875	0.0780601	-0.311721	0.80568	0.539735	-0.13689	0.909477
A_23_P37892	GPT2	NM_133443	ref|Homo sapiens glutamic pyruvate transaminase (alanine aminotransferase) 2 (GPT2), transcript variant 1, mRNA [NM_133443]	6.99648	6.77398	6.20748	6.80814	6.84354	6.46236	6.91801	7.63693	6.78178	7.05487	7.52881	6.49213	0.757842	-0.0341516	0.976606	0.554485	-0.136862	0.909495
A_32_P206497	ENST00000492679	ENST00000492679	ens|kielin/chordin-like protein [Source:HGNC Symbol;Acc:17585] [ENST00000492679]	6.87131	6.75334	6.24679	6.8375	6.5238	6.11608	7.39176	6.27867	6.27797	6.66736	6.41543	6.17906	0.145665	0.229535	1.17246	0.467095	-0.136763	0.909558
A_23_P105144	SCUBE2	NM_020974	ref|Homo sapiens signal peptide, CUB domain, EGF-like 2 (SCUBE2), transcript variant 1, mRNA [NM_020974]	6.21474	NA	6.56556	6.1407	6.21971	6.44874	6.73825	6.46954	NA	6.74025	6.60793	7.41974	0.140386	0.170445	1.12541	0.490801	-0.136353	0.909816
A_23_P379475	DHCR24	NM_014762	ref|Homo sapiens 24-dehydrocholesterol reductase (DHCR24), mRNA [NM_014762]	12.2895	11.523	11.531	12.1044	10.983	11.3873	10.8718	11.4548	11.0073	10.9954	11.1434	11.2807	0.147838	0.143742	1.10477	0.885759	-0.136072	0.909993
A_33_P3358099	CD300E	NM_181449	ref|Homo sapiens CD300e molecule (CD300E), mRNA [NM_181449]	9.24833	8.94295	8.82113	9.132	8.86109	8.49775	8.87198	9.02753	8.89892	NA	9.18353	8.88623	0.147619	0.0818622	1.05838	0.551673	-0.135957	0.910066
A_23_P102890	MRPS6	NM_032476	ref|Homo sapiens mitochondrial ribosomal protein S6 (MRPS6), nuclear gene encoding mitochondrial protein, mRNA [NM_032476]	14.0342	13.3715	13.5454	14.1716	NA	13.941	13.4945	13.2908	13.0828	13.4314	13.4268	12.8613	0.287176	-0.510932	0.701769	0.679147	-0.135957	0.910066
A_23_P151059	FAM90A1	NM_018088	ref|Homo sapiens family with sequence similarity 90, member A1 (FAM90A1), mRNA [NM_018088]	6.28765	NA	6.649	6.37392	NA	7.11532	7.25163	6.72854	8.07362	7.38742	7.08058	7.82388	0.383549	-0.276296	0.825708	0.696214	-0.135792	0.91017
A_23_P151820	RIN3	NM_024832	ref|Homo sapiens Ras and Rab interactor 3 (RIN3), mRNA [NM_024832]	10.1012	10.149	10.1219	9.49985	10.4533	10.3921	9.84315	9.62273	10.2713	10.1395	9.26424	9.97883	0.978663	-0.270245	0.829179	0.627424	-0.135678	0.910242
A_24_P111996	HFE	NM_000410	ref|Homo sapiens hemochromatosis (HFE), transcript variant 1, mRNA [NM_000410]	6.58072	6.18953	6.64545	6.48845	6.19259	6.34876	7.02887	6.66194	6.63712	6.80141	6.79758	6.47326	0.282954	0.231964	1.17443	0.525979	-0.135635	0.910269
A_33_P3294217	UTF1	NM_003577	ref|Homo sapiens undifferentiated embryonic cell transcription factor 1 (UTF1), mRNA [NM_003577]	11.0096	10.1317	10.2979	10.1722	10.5859	10.0546	10.2048	10.9617	10.5028	10.1309	10.6384	10.7895	0.632143	0.125633	1.09099	0.854487	-0.1356	0.910291
A_23_P112801	CHP	NM_007236	ref|Homo sapiens calcium binding protein P22 (CHP), mRNA [NM_007236]	13.7445	13.6111	13.616	13.9159	13.7501	13.7687	13.4757	13.2042	13.2739	13.4094	13.6279	13.2116	0.00369464	-0.152709	0.89956	0.606726	-0.135573	0.910308
A_23_P140427	EVL	NM_016337	ref|Homo sapiens Enah/Vasp-like (EVL), mRNA [NM_016337]	15.2407	15.0748	14.9211	14.7772	14.9853	15.3214	14.6826	14.8033	15.0973	15.1003	14.9386	14.7757	0.857611	0.0894911	1.06399	0.754533	-0.135328	0.910463
A_33_P3374365	LOC100129702	XM_001714010	ref|PREDICTED: Homo sapiens hypothetical protein LOC100129702 (LOC100129702), mRNA [XM_001714010]	13.759	12.979	13.719	13.9371	13.1477	13.4139	13.7391	14.0784	13.7547	13.1846	14.0966	13.8899	0.938618	0.305157	1.23555	0.59454	-0.135279	0.910494
A_23_P151166	HVCN1	NM_001040107	ref|Homo sapiens hydrogen voltage-gated channel 1 (HVCN1), transcript variant 1, mRNA [NM_001040107]	10.9893	11.1201	10.8507	10.2456	11.0028	10.5983	10.8782	10.7369	10.9491	11.1356	11.0133	10.597	0.190508	0.390955	1.31126	0.796875	-0.135044	0.910642
A_23_P206441	FANCA	NM_000135	ref|Homo sapiens Fanconi anemia, complementation group A (FANCA), transcript variant 1, mRNA [NM_000135]	8.22616	7.51905	7.53768	7.69366	7.6135	7.57451	8.98097	8.59725	8.24899	8.8576	8.73229	8.33771	0.572667	-0.0758238	0.9488	0.714885	-0.13504	0.910645
A_23_P215070	TSGA14	NM_018718	ref|Homo sapiens testis specific, 14 (TSGA14), mRNA [NM_018718]	NA	7.03001	7.16625	6.58392	7.00431	7.027	7.22921	6.99943	7.09753	7.19985	7.24971	7.23254	0.383798	0.0938216	1.06719	0.281192	-0.135012	0.910662
A_33_P3310226	LOC100129115	AK095213	gb|Homo sapiens cDNA FLJ37894 fis, clone BRTHA2004639. [AK095213]	8.36984	8.00047	7.84059	7.9527	7.42835	7.75324	7.94124	8.22535	7.92104	7.80058	8.07618	8.29633	0.12872	0.247224	1.18692	0.8846	-0.134944	0.910705
A_33_P3334342	A_33_P3334342	A_33_P3334342	Unknown	7.5322	7.19792	7.42118	7.07466	7.18616	7.14987	7.36282	7.33913	7.41849	6.97754	8.09812	7.49768	0.19635	0.271314	1.20691	0.694121	-0.13486	0.910758
A_23_P124122	PXMP2	NM_018663	ref|Homo sapiens peroxisomal membrane protein 2, 22kDa (PXMP2), mRNA [NM_018663]	9.10974	9.12635	8.71665	8.99729	8.90368	8.70323	9.07463	9.67708	9.18243	8.99126	9.89235	9.31675	0.194469	0.206053	1.15353	0.424502	-0.134325	0.911096
A_23_P103617	ANXA9	NM_003568	ref|Homo sapiens annexin A9 (ANXA9), mRNA [NM_003568]	6.89674	7.08417	6.71756	NA	6.48218	6.85195	7.03512	NA	6.76091	7.03224	7.48921	6.72058	0.639824	0.229682	1.17258	0.454649	-0.134224	0.91116
A_33_P3352687	LOC100133161	NR_028326	ref|Homo sapiens hypothetical LOC100133161 (LOC100133161), non-coding RNA [NR_028326]	14.2511	14.0464	14.0942	14.0798	13.7818	14.0429	14.0172	14.3037	14.0742	14.2083	14.0418	14.3173	0.119239	0.0512701	1.03618	0.754646	-0.13409	0.911245
A_33_P3386132	C2orf49	ENST00000437250	ens|chromosome 2 open reading frame 49 [Source:HGNC Symbol;Acc:28772] [ENST00000437250]	10.4652	10.0161	9.90523	9.98744	9.70716	9.99949	9.95198	10.5673	10.0957	9.72402	10.2297	10.2762	0.30676	0.0287031	1.02009	0.501134	-0.134029	0.911283
A_23_P82000	TEAD3	NM_003214	ref|Homo sapiens TEA domain family member 3 (TEAD3), mRNA [NM_003214]	7.33347	6.51079	6.90713	6.82787	NA	6.74265	8.22367	7.51247	7.19975	8.26721	7.64647	7.3799	0.299776	0.12187	1.08814	0.0970409	-0.134001	0.911301
A_23_P122662	GFOD1	NM_018988	ref|Homo sapiens glucose-fructose oxidoreductase domain containing 1 (GFOD1), transcript variant 1, mRNA [NM_018988]	12.7098	12.2927	12.3338	13.0912	12.3767	12.8265	11.8937	11.9853	12.1478	12.2052	12.1192	11.9257	0.120149	-0.492717	0.710685	0.681915	-0.133886	0.911373
A_33_P3217238	ATAD2	NM_014109	ref|Homo sapiens ATPase family, AAA domain containing 2 (ATAD2), mRNA [NM_014109]	7.9847	7.8386	8.04855	7.93562	8.34854	8.14442	8.21012	9.90571	9.23581	7.93723	10.0069	9.36937	0.383276	-0.159726	0.895195	0.931252	-0.133561	0.911578
A_33_P3260575	CERCAM	NM_016174	ref|Homo sapiens cerebral endothelial cell adhesion molecule (CERCAM), mRNA [NM_016174]	10.8631	10.4309	10.8537	10.4593	10.569	11.3823	10.4784	10.7284	11.1227	10.3148	10.8618	10.964	0.776558	0.284738	1.21819	0.586947	-0.133368	0.9117
A_24_P289139	SH3KBP1	NM_001024666	ref|Homo sapiens SH3-domain kinase binding protein 1 (SH3KBP1), transcript variant 2, mRNA [NM_001024666]	10.1364	9.87284	9.64311	9.47282	9.10246	9.66802	8.76376	10.0502	9.51491	NA	9.76355	9.53226	0.200144	0.400029	1.31953	0.538472	-0.132993	0.911938
A_23_P104372	DNAJC9	NM_015190	ref|Homo sapiens DnaJ (Hsp40) homolog, subfamily C, member 9 (DNAJC9), mRNA [NM_015190]	9.82612	9.996	9.92794	9.43821	9.652	9.79106	10.1729	10.8924	10.4235	9.76807	10.9882	10.5562	0.0645969	0.275935	1.21078	0.76699	-0.132755	0.912088
A_23_P122937	ELMO1	NM_014800	ref|Homo sapiens engulfment and cell motility 1 (ELMO1), transcript variant 1, mRNA [NM_014800]	8.39923	8.48676	8.65803	NA	8.38978	8.79543	7.92132	8.07642	8.10349	8.34411	8.209	8.13945	0.891302	-0.105838	0.929265	0.232012	-0.132581	0.912198
A_23_P37391	CCDC85C	NM_001144995	ref|Homo sapiens coiled-coil domain containing 85C (CCDC85C), mRNA [NM_001144995]	8.13709	7.89517	7.72003	7.81577	7.3669	7.77341	7.04089	NA	7.26129	7.16055	7.65365	7.28363	0.259298	0.12176	1.08806	0.382496	-0.132542	0.912223
A_23_P53126	LMO2	NM_005574	ref|Homo sapiens LIM domain only 2 (rhombotin-like 1) (LMO2), transcript variant 1, mRNA [NM_005574]	12.0576	11.7747	12.0567	11.9103	11.9128	12.0445	11.8267	12.0338	12.1082	12.1661	12.7015	12.0342	0.939295	0.143845	1.10485	0.284201	-0.132321	0.912362
A_32_P216602	ENST00000454651	ENST00000454651	gb|DB229023 TRACH3 Homo sapiens cDNA clone TRACH3022015 5', mRNA sequence [DB229023]	11.2875	10.7827	10.9213	10.7721	10.7575	10.7991	10.8358	11.4695	11.2592	10.5917	11.3913	11.4436	0.278342	0.149122	1.10889	0.74764	-0.132022	0.912552
A_23_P119254	ASF1B	NM_018154	ref|Homo sapiens ASF1 anti-silencing function 1 homolog B (S. cerevisiae) (ASF1B), mRNA [NM_018154]	7.52965	7.50517	7.20172	7.08137	7.54319	7.01229	8.04751	9.52839	8.82398	7.79829	8.95555	8.96776	0.290715	0.423799	1.34146	0.38911	-0.131575	0.912834
A_33_P3235432	ESYT3	ENST00000460133	ens|extended synaptotagmin-like protein 3 [Source:HGNC Symbol;Acc:24295] [ENST00000460133]	9.04407	8.65152	NA	8.30763	8.43296	8.48601	8.93192	8.54382	8.63618	8.76765	8.70505	9.23575	0.316329	0.41484	1.33315	0.463727	-0.131467	0.912902
A_23_P112596	ADK	NM_001123	ref|Homo sapiens adenosine kinase (ADK), transcript variant 1, mRNA [NM_001123]	11.0584	11.0241	11.1808	10.9824	11.1139	11.1578	10.8812	10.7257	10.7418	10.9995	10.873	10.3497	0.955317	-0.0555044	0.962258	0.832154	-0.131218	0.91306
A_23_P122662	GFOD1	NM_018988	ref|Homo sapiens glucose-fructose oxidoreductase domain containing 1 (GFOD1), transcript variant 1, mRNA [NM_018988]	12.6412	12.0562	12.2668	12.8781	12.4848	12.7068	11.7892	11.797	11.9103	12.1716	11.928	11.8883	0.0305199	-0.439968	0.737151	0.298993	-0.131064	0.913158
A_23_P205370	ASB2	NM_016150	ref|Homo sapiens ankyrin repeat and SOCS box containing 2 (ASB2), transcript variant 2, mRNA [NM_016150]	9.75535	9.23269	9.62245	9.65106	9.56374	9.54261	9.4725	8.6224	8.39899	9.8802	8.75333	7.72737	0.761826	0.0587108	1.04153	0.903603	-0.130933	0.913241
A_33_P3229918	PTCRA	NM_138296	ref|Homo sapiens pre T-cell antigen receptor alpha (PTCRA), mRNA [NM_138296]	11.148	10.4959	11.1249	11.4161	10.4283	10.9854	11.3525	10.7495	11.3716	11.5502	11.4828	11.1011	0.886346	0.139583	1.10159	0.526942	-0.130349	0.913611
A_33_P3270360	OR1S1	NM_001004458	ref|Homo sapiens olfactory receptor, family 1, subfamily S, member 1 (OR1S1), mRNA [NM_001004458]	7.03356	6.58346	6.76356	NA	NA	6.50481	6.4913	6.93706	6.72475	6.85485	6.66312	6.9932	#DIV/0!	0.25875	1.19644	0.608817	-0.130107	0.913763
A_23_P12082	CHI3L2	NM_001025199	ref|Homo sapiens chitinase 3-like 2 (CHI3L2), transcript variant 3, mRNA [NM_001025199]	10.4219	8.85167	9.51691	10.8517	8.86987	9.82223	11.2789	10.0173	9.93772	11.5392	10.1473	9.83918	0.175519	-0.305327	0.809259	0.451637	-0.129996	0.913834
A_24_P227927	IL21R	NM_181078	ref|Homo sapiens interleukin 21 receptor (IL21R), transcript variant 2, mRNA [NM_181078]	11.6172	10.8636	11.4163	11.5921	10.7807	11.592	10.4595	10.2926	11.1581	10.5893	10.4439	10.8807	0.800777	-0.175656	0.885365	0.993544	-0.129827	0.913941
A_23_P44466	CCDC102B	NM_024781	ref|Homo sapiens coiled-coil domain containing 102B (CCDC102B), transcript variant 2, mRNA [NM_024781]	7.08582	6.73724	7.20099	7.06432	6.91428	7.46173	8.3245	8.12091	NA	8.10813	8.3977	8.35244	0.239178	0.0214981	1.01501	0.922384	-0.129737	0.913998
A_24_P64653	METTL7B	NM_152637	ref|Homo sapiens methyltransferase like 7B (METTL7B), mRNA [NM_152637]	9.22385	8.04673	7.86569	9.86345	9.07848	8.53644	8.88391	8.00886	7.73836	9.61214	8.11178	8.13857	0.0250138	-1.03175	0.489117	0.150935	-0.129706	0.914018
A_33_P3281465	SLC5A6	NM_021095	ref|Homo sapiens solute carrier family 5 (sodium-dependent vitamin transporter), member 6 (SLC5A6), transcript variant 1, mRNA [NM_021095]	11.2601	10.5878	10.4083	11.1235	11.0086	10.6102	10.4881	10.8995	10.7307	10.8602	10.7644	11.0258	0.422917	-0.420796	0.747012	0.377843	-0.12956	0.91411
A_23_P48109	NINJ2	NM_016533	ref|Homo sapiens ninjurin 2 (NINJ2), mRNA [NM_016533]	8.27787	8.21546	NA	7.76362	7.29354	7.65695	8.33412	8.63939	8.42084	8.55012	8.86619	8.0668	0.176079	0.589713	1.50495	0.891579	-0.129288	0.914282
A_33_P3227774	AGSK1	NR_026811	ref|Homo sapiens golgin subfamily A member 2-like (AGSK1), non-coding RNA [NR_026811]	6.3818	6.58811	6.79409	6.53685	6.68126	7.014	6.48221	6.55868	6.94016	6.7549	6.36519	6.6878	0.0508551	-0.093146	0.937476	0.761339	-0.129119	0.91439
A_23_P135769	ACTB	NM_001101	ref|Homo sapiens actin, beta (ACTB), mRNA [NM_001101]	14.6069	14.6465	14.5421	13.9139	14.4411	14.281	14.4462	14.4397	14.9281	14.5751	13.0432	14.8012	0.128917	0.32591	1.25345	0.428243	-0.128907	0.914524
A_23_P213678	PAM	NM_000919	ref|Homo sapiens peptidylglycine alpha-amidating monooxygenase (PAM), transcript variant 1, mRNA [NM_000919]	15.0993	14.9215	14.5176	14.7706	14.8729	14.4147	14.6751	15.1344	14.4589	14.9021	14.8036	14.4176	0.203051	0.150857	1.11023	0.792273	-0.128562	0.914743
A_23_P109026	KCNK15	NM_022358	ref|Homo sapiens potassium channel, subfamily K, member 15 (KCNK15), mRNA [NM_022358]	12.8101	12.198	11.6822	12.2764	12.2491	11.903	12.2351	NA	12.1102	12.0039	12.3009	12.3992	0.739311	-0.0510793	0.965214	0.929462	-0.128256	0.914937
A_33_P3363305	A_33_P3363305	A_33_P3363305	Unknown	10.7384	11.2393	10.7048	10.2484	10.3284	9.68283	9.61104	11.2849	10.2765	9.18518	10.51	10.4046	0.0379564	0.490071	1.40451	0.306834	-0.128096	0.915038
A_23_P107735	CD79A	NM_001783	ref|Homo sapiens CD79a molecule, immunoglobulin-associated alpha (CD79A), transcript variant 1, mRNA [NM_001783]	12.2561	11.7102	11.8638	12.3546	11.5129	11.9621	12.6632	12.4624	12.1001	13.6524	12.5901	12.3223	0.998784	-0.0983312	0.934113	0.243348	-0.127754	0.915255
A_23_P96369	CXorf57	NM_018015	ref|Homo sapiens chromosome X open reading frame 57 (CXorf57), transcript variant 1, mRNA [NM_018015]	6.52359	NA	6.41352	6.39911	NA	6.36542	7.19491	6.84962	6.88783	7.01479	7.04333	6.90371	0.265256	0.0862881	1.06164	0.935782	-0.126967	0.915755
A_24_P37887	GPR150	NM_199243	ref|Homo sapiens G protein-coupled receptor 150 (GPR150), mRNA [NM_199243]	14.0511	13.6843	13.7391	13.7117	13.4085	13.3734	13.3789	14.0604	13.7389	13.6915	13.8653	14.0235	0.00659872	0.330658	1.25759	0.501339	-0.126465	0.916073
A_24_P255384	THC2598564	THC2598564	tc|RL31_HUMAN (P62899) 60S ribosomal protein L31, partial (97%) [THC2598564]	7.90113	7.73148	7.66878	7.5391	6.25819	7.15809	7.28956	7.85542	7.39995	NA	7.64306	7.40973	0.153862	0.57339	1.48802	0.529305	-0.126447	0.916085
A_23_P127367	POLD4	NM_021173	ref|Homo sapiens polymerase (DNA-directed), delta 4 (POLD4), mRNA [NM_021173]	14.337	14.2437	14.2418	14.1397	14.0653	14.3422	15.2	14.9876	15.0655	15.1917	15.3605	14.6564	0.440834	0.103962	1.07472	0.953606	-0.126174	0.916258
A_33_P3344574	SFTPA2	NM_001098668	ref|Homo sapiens surfactant protein A2 (SFTPA2), mRNA [NM_001098668]	11.4983	10.7351	10.8451	10.7297	10.7614	10.9131	10.7067	11.5301	11.1538	10.4818	11.2799	11.4218	0.49573	0.0837126	1.05974	0.722055	-0.126101	0.916304
A_33_P3323607	CCDC129	ENST00000409717	ens|coiled-coil domain containing 129 [Source:HGNC Symbol;Acc:27363] [ENST00000409717]	NA	7.97756	8.05	8.20052	8.24921	7.95788	8.03342	8.471	8.19383	NA	8.31893	8.32073	0.708136	-0.18674	0.878589	0.942706	-0.125998	0.91637
A_23_P104413	DUX4	NM_033178	ref|Homo sapiens double homeobox 4 (DUX4), mRNA [NM_033178]	15.5729	15.3476	15.2852	15.3333	15.523	15.0215	14.9749	15.5264	15.3723	15.6246	15.4898	15.4983	0.52331	0.0143469	1.00999	0.356216	-0.125958	0.916395
A_23_P106661	CMTM1	NM_052999	ref|Homo sapiens CKLF-like MARVEL transmembrane domain containing 1 (CMTM1), transcript variant 17, mRNA [NM_052999]	7.2897	7.12175	6.92058	7.3793	7.23477	7.36639	7.03811	6.98071	6.5915	7.10652	7.68468	6.63469	0.20102	-0.244644	0.844024	0.335496	-0.125811	0.916489
A_23_P4551	SETBP1	NM_015559	ref|Homo sapiens SET binding protein 1 (SETBP1), transcript variant 1, mRNA [NM_015559]	7.39164	7.29062	7.94214	7.53772	7.26666	7.88857	7.63711	7.61246	8.14195	7.22467	7.7627	8.02205	0.748579	-0.14608	0.903703	0.515182	-0.125594	0.916627
A_33_P3421178	ENST00000552367	ENST00000552367	gb|DA381791 BRTHA2 Homo sapiens cDNA clone BRTHA2015483 5', mRNA sequence [DA381791]	8.24907	7.73795	7.85129	8.05497	6.97761	7.82922	7.80319	8.08072	7.95302	7.51823	8.9007	8.07814	0.281836	0.0220675	1.01541	0.565444	-0.12512	0.916928
A_23_P106661	CMTM1	NM_052999	ref|Homo sapiens CKLF-like MARVEL transmembrane domain containing 1 (CMTM1), transcript variant 17, mRNA [NM_052999]	7.30193	7.05338	NA	7.2274	7.3295	7.38007	7.02098	7.049	6.55653	7.14594	7.6545	6.63158	0.667825	-0.15185	0.900095	0.253271	-0.124964	0.917027
A_23_P311875	CD6	NM_006725	ref|Homo sapiens CD6 molecule (CD6), mRNA [NM_006725]	7.14654	7.20823	6.61722	6.47314	6.76731	6.49838	NA	6.90693	6.67756	7.05074	6.91709	6.57594	0.124954	0.648162	1.56717	0.563402	-0.124841	0.917105
A_23_P142974	ARHGAP25	NM_001007231	ref|Homo sapiens Rho GTPase activating protein 25 (ARHGAP25), transcript variant 1, mRNA [NM_001007231]	12.9761	12.7059	13.1425	12.7277	12.8412	13.2986	13.4351	13.2428	14.0667	13.5599	13.3074	13.7406	0.923192	0.134913	1.09803	0.777938	-0.124831	0.917111
A_33_P3281018	DB074148	DB074148	gb|DB074148 TESTI4 Homo sapiens cDNA clone TESTI4017688 5', mRNA sequence [DB074148]	NA	7.53129	7.85197	7.46918	7.27879	7.64186	7.75964	7.7972	7.64003	7.88385	7.96808	7.87971	0.0581627	0.222449	1.16671	0.0336242	-0.124205	0.917509
A_23_P107454	KRTAP3-1	NM_031958	ref|Homo sapiens keratin associated protein 3-1 (KRTAP3-1), mRNA [NM_031958]	7.31241	6.91239	6.44896	7.60765	6.97473	7.06286	7.0416	7.2495	7.08226	7.22567	7.20646	6.89595	0.18006	-0.150463	0.900961	0.901496	-0.124195	0.917516
A_23_P102471	MSH2	NM_000251	ref|Homo sapiens mutS homolog 2, colon cancer, nonpolyposis type 1 (E. coli) (MSH2), mRNA [NM_000251]	7.85394	8.15796	8.24646	7.3946	7.87718	8.09755	8.62493	9.17176	NA	8.77757	9.38395	9.02214	0.0810902	0.280782	1.21485	0.103013	-0.123791	0.917773
A_23_P429491	C11orf82	NM_145018	ref|Homo sapiens chromosome 11 open reading frame 82 (C11orf82), mRNA [NM_145018]	6.73621	6.69895	6.39778	6.21522	6.32861	6.24488	6.84797	8.40527	7.77777	NA	8.11759	7.68486	0.0826942	0.454074	1.3699	0.301124	-0.12345	0.91799
A_33_P3289296	TMEM37	NM_183240	ref|Homo sapiens transmembrane protein 37 (TMEM37), mRNA [NM_183240]	6.89762	6.98076	7.31249	6.18627	NA	6.73628	6.55662	6.82121	6.83845	NA	6.86065	7.02852	0.0665769	0.519491	1.43345	0.36978	-0.123369	0.918041
A_33_P3329419	DNM1	NM_004408	ref|Homo sapiens dynamin 1 (DNM1), transcript variant 1, mRNA [NM_004408]	16.1754	15.8392	16.0014	15.8948	15.949	15.6437	15.8149	15.9954	15.8827	16.006	15.9337	16.2123	0.347563	0.106642	1.07672	0.313394	-0.123261	0.91811
A_24_P123408	ABLIM3	NM_014945	ref|Homo sapiens actin binding LIM protein family, member 3 (ABLIM3), mRNA [NM_014945]	6.47789	6.25622	NA	6.57358	NA	6.30501	7.35514	6.3986	6.30395	7.30402	6.45343	6.52168	#DIV/0!	-0.0722381	0.951161	0.444788	-0.123081	0.918225
A_23_P104876	SPA17	NM_017425	ref|Homo sapiens sperm autoantigenic protein 17 (SPA17), mRNA [NM_017425]	8.95379	8.90943	8.93203	8.71077	8.31003	8.63272	9.06462	8.95779	8.9896	9.11255	9.25142	8.63252	0.0750832	0.299317	1.23056	0.980735	-0.122955	0.918305
A_23_P102202	MSH6	NM_000179	ref|Homo sapiens mutS homolog 6 (E. coli) (MSH6), mRNA [NM_000179]	9.93003	10.0329	10.202	9.35192	9.85281	10.0952	10.5573	11.7229	NA	10.2366	11.4529	11.263	0.187732	0.180136	1.13299	0.0544775	-0.122924	0.918324
A_24_P299318	FAM101B	NM_182705	ref|Homo sapiens family with sequence similarity 101, member B (FAM101B), mRNA [NM_182705]	10.3146	9.5828	9.37226	9.93934	9.46278	9.49128	9.76958	9.63353	9.17951	9.83098	9.75636	8.83472	0.472178	0.0915256	1.0655	0.750222	-0.12283	0.918385
A_23_P371410	PRKACB	NM_207578	ref|Homo sapiens protein kinase, cAMP-dependent, catalytic, beta (PRKACB), transcript variant 3, mRNA [NM_207578]	10.1414	9.71511	9.29613	9.75957	9.4126	9.10977	8.91464	8.75366	8.61132	8.87639	8.90707	8.52513	0.0361761	0.302509	1.23329	0.907085	-0.122727	0.91845
A_23_P103617	ANXA9	NM_003568	ref|Homo sapiens annexin A9 (ANXA9), mRNA [NM_003568]	6.64767	6.76857	6.627	NA	6.48903	6.54123	6.78661	6.79565	6.83416	6.91793	7.11424	6.53661	0.310476	0.132537	1.09622	0.806802	-0.122277	0.918736
A_32_P226498	HAR1A	NR_003244	ref|Homo sapiens highly accelerated region 1A (non-protein coding) (HAR1A), non-coding RNA [NR_003244]	9.01306	8.5482	8.87214	8.56507	8.0531	8.67621	8.83635	8.98761	8.55089	8.71644	8.95853	9.1251	0.0549494	0.307071	1.23719	0.581994	-0.122182	0.918797
A_23_P32135	C9orf9	NM_018956	ref|Homo sapiens chromosome 9 open reading frame 9 (C9orf9), mRNA [NM_018956]	7.96731	8.00338	8.17423	7.77708	8.29731	8.38855	7.41267	7.51486	7.32879	7.68572	7.53477	7.18228	0.552724	-0.293929	0.815678	0.727703	-0.122099	0.91885
A_33_P3391275	LOC284749	NR_026958	ref|Homo sapiens hypothetical LOC284749 (LOC284749), non-coding RNA [NR_026958]	7.9193	7.77291	7.89897	8.11051	7.84391	7.71315	7.6223	7.81311	8.35646	7.73616	7.93514	8.06752	0.840147	0.0550596	1.0389	0.908216	-0.122036	0.91889
A_23_P67847	GALNT14	NM_024572	ref|Homo sapiens UDP-N-acetyl-alpha-D-galactosamine:polypeptide N-acetylgalactosaminyltransferase 14 (GalNAc-T14) (GALNT14), mRNA [NM_024572]	6.89424	6.87873	6.42966	6.99115	6.40487	6.81771	7.58651	7.22591	7.08752	7.65477	7.34779	7.34408	0.989669	0.0610214	1.0432	0.117141	-0.12188	0.918989
A_24_P655268	LOC729082	NR_026757	ref|Homo sapiens hypothetical LOC729082 (LOC729082), non-coding RNA [NR_026757]	9.00597	9.03333	9.17605	NA	8.91756	9.14403	9.18849	9.29679	9.52369	8.95345	9.52626	9.41786	0.32821	0.00253498	1.00176	0.813647	-0.121077	0.919501
A_33_P3280811	TTC16	NM_144965	ref|Homo sapiens tetratricopeptide repeat domain 16 (TTC16), mRNA [NM_144965]	7.6597	6.85474	7.29283	7.40104	6.6219	7.27726	7.28181	7.38512	7.43948	7.64848	7.10917	7.50604	0.15963	0.0155755	1.01085	0.804189	-0.120915	0.919604
A_23_P109026	KCNK15	NM_022358	ref|Homo sapiens potassium channel, subfamily K, member 15 (KCNK15), mRNA [NM_022358]	12.8096	12.1984	11.8004	12.3392	12.0937	11.8561	12.1276	12.6346	12.2413	11.8939	12.3622	12.4493	0.381861	0.104691	1.07526	0.58518	-0.120892	0.919619
A_24_P256155	NKX1-2	NM_001146340	ref|Homo sapiens NK1 homeobox 2 (NKX1-2), mRNA [NM_001146340]	10.3187	9.72939	9.89149	9.55694	8.72408	NA	9.65963	10.3947	9.79345	9.49267	9.91418	10.1007	0.0872002	0.750982	1.68294	0.669499	-0.120736	0.919719
A_23_P97860	LIPA	NM_000235	ref|Homo sapiens lipase A, lysosomal acid, cholesterol esterase (LIPA), transcript variant 2, mRNA [NM_000235]	NA	17.2545	17.3361	17.1727	17.4175	17.057	17.1942	17.3255	17.2979	17.1663	17.4811	17.4186	0.83646	0.122559	1.08866	0.278781	-0.120729	0.919723
A_23_P311010	SPRY3	NM_005840	ref|Homo sapiens sprouty homolog 3 (Drosophila) (SPRY3), mRNA [NM_005840]	6.63544	6.49197	6.37994	6.42975	6.12348	6.57908	6.36218	6.58722	6.37661	NA	6.62662	6.367	0.535984	0.0622213	1.04407	0.652295	-0.120202	0.920059
A_23_P256413	CMTM7	NM_138410	ref|Homo sapiens CKLF-like MARVEL transmembrane domain containing 7 (CMTM7), transcript variant 1, mRNA [NM_138410]	13.696	13.7297	13.842	13.6485	14.2473	14.1376	13.1172	13.5364	13.5465	13.2926	14.161	13.6564	0.260701	-0.407908	0.753715	0.201633	-0.119951	0.920219
A_23_P121082	GBE1	NM_000158	ref|Homo sapiens glucan (1,4-alpha-), branching enzyme 1 (GBE1), mRNA [NM_000158]	10.6803	10.1158	10.169	10.5461	10.4619	10.3543	11.333	11.1357	11.0565	11.2554	11.4412	10.893	0.447236	-0.292993	0.816207	0.89508	-0.119747	0.920349
A_24_P263672	BMS1	NM_014753	ref|Homo sapiens BMS1 homolog, ribosome assembly protein (yeast) (BMS1), mRNA [NM_014753]	11.9567	11.7811	11.3041	11.8728	11.9339	11.4774	12.1379	12.3306	11.7876	12.2575	12.3618	11.7186	0.431229	-0.0916902	0.938423	0.666411	-0.119594	0.920447
A_23_P401675	MARVELD2	ENST00000454295	ens|MARVEL domain containing 2 [Source:HGNC Symbol;Acc:26401] [ENST00000454295]	7.23391	7.16917	7.0156	7.73264	6.78674	7.57026	7.37616	7.50437	7.43111	7.55047	7.93347	7.41915	0.537863	-0.401088	0.757287	0.262959	-0.119363	0.920594
A_23_P53126	LMO2	NM_005574	ref|Homo sapiens LIM domain only 2 (rhombotin-like 1) (LMO2), transcript variant 1, mRNA [NM_005574]	12.2036	12.0573	12.3007	12.1772	11.661	12.2988	12.0623	12.2422	12.4074	12.3613	12.7953	12.2297	0.382565	0.0264919	1.01853	0.404102	-0.119157	0.920726
A_23_P86100	KLHDC9	NM_001007255	ref|Homo sapiens kelch domain containing 9 (KLHDC9), transcript variant 2, mRNA [NM_001007255]	7.09226	6.60375	6.4713	7.11059	NA	6.70506	7.87326	7.36566	7.20561	7.48481	7.55782	6.75116	0.450171	-0.304073	0.809962	0.401704	-0.119149	0.920731
A_24_P901986	BC029255	BC029255	gb|Homo sapiens, clone IMAGE:5170250, mRNA. [BC029255]	6.44228	6.61056	6.98189	NA	6.46994	6.83869	6.89665	6.53827	7.3346	7.09493	6.21159	7.01572	0.0057761	-0.0437543	0.970127	0.481157	-0.119066	0.920783
A_23_P112596	ADK	NM_001123	ref|Homo sapiens adenosine kinase (ADK), transcript variant 1, mRNA [NM_001123]	11.2209	11.2068	11.2261	10.9351	11.4515	11.1386	10.9497	10.7781	10.7657	11.0427	10.897	10.5091	0.80786	0.0822799	1.05869	0.913279	-0.118891	0.920895
A_23_P1014	C1orf97	NR_026761	ref|Homo sapiens chromosome 1 open reading frame 97 (C1orf97), non-coding RNA [NR_026761]	9.9081	9.4864	9.513	10.0119	9.60827	9.5139	10.2658	9.86468	9.94883	10.0676	10.1746	9.58071	0.182888	-0.095262	0.936102	0.715587	-0.118796	0.920956
A_23_P100632	HN1	NM_001002033	ref|Homo sapiens hematological and neurological expressed 1 (HN1), transcript variant 3, mRNA [NM_001002033]	14.798	15.1758	15.4461	14.7977	15.3002	15.4715	15.1264	14.6874	15.2623	15.5005	15.2451	14.877	0.320147	-0.124307	0.917445	0.592444	-0.118751	0.920985
A_24_P945293	VPS24	NM_016079	ref|Homo sapiens vacuolar protein sorting 24 homolog (S. cerevisiae) (VPS24), transcript variant 1, mRNA [NM_016079]	7.0136	7.24774	7.50132	7.53857	7.08839	7.3173	7.72446	7.20115	7.18314	7.56122	NA	7.07841	0.818812	-0.0695635	0.952926	0.136837	-0.118662	0.921042
A_23_P391228	MANEAL	NM_001031740	ref|Homo sapiens mannosidase, endo-alpha-like (MANEAL), transcript variant 1, mRNA [NM_001031740]	8.82904	8.74712	8.58428	8.67044	8.93902	8.76622	8.59729	9.02857	8.60708	8.60661	9.52553	8.72554	0.596985	-0.0191029	0.986846	0.2941	-0.118457	0.921172
A_24_P149124	C5orf13	NM_004772	ref|Homo sapiens chromosome 5 open reading frame 13 (C5orf13), transcript variant 1, mRNA [NM_004772]	10.6568	11.109	11.8443	9.90952	10.5342	10.9447	9.8067	10.9199	11.2172	9.76274	11.1333	11.0383	0.0156684	0.574828	1.4895	0.980478	-0.118376	0.921224
A_33_P3226678	EVPLL	NM_001145127	ref|Homo sapiens envoplakin-like (EVPLL), mRNA [NM_001145127]	6.55422	6.71382	7.07232	6.52225	NA	6.44237	6.77427	6.85578	6.5049	6.95763	6.31336	6.8925	0.467713	0.231512	1.17406	0.976171	-0.11823	0.921318
A_33_P3290955	KIAA1875	NR_024207	ref|Homo sapiens KIAA1875 (KIAA1875), non-coding RNA [NR_024207]	12.7947	12.4984	12.552	12.0447	11.9034	12.3801	12.5771	12.5307	12.5098	12.6489	12.4527	13.1847	0.0995863	0.507343	1.42143	0.434912	-0.118191	0.921342
A_23_P80032	E2F1	NM_005225	ref|Homo sapiens E2F transcription factor 1 (E2F1), mRNA [NM_005225]	6.64936	NA	6.19048	6.10959	6.1654	6.17041	7.34828	8.76529	7.98455	6.85191	8.10273	8.12406	0.47635	0.254519	1.19294	0.298951	-0.118178	0.92135
A_23_P116898	A2M	NM_000014	ref|Homo sapiens alpha-2-macroglobulin (A2M), mRNA [NM_000014]	15.6074	15.4487	15.4053	15.6536	15.79	15.9238	15.826	16.1801	16.3903	16.2789	16.4905	16.2978	0.159589	-0.341304	0.789327	0.304531	-0.117665	0.921678
A_32_P62211	BX538057	BX538057	gb|Homo sapiens mRNA; cDNA DKFZp686J1595 (from clone DKFZp686J1595) [BX538057]	8.62132	7.86536	8.25908	8.29556	8.82287	8.50502	7.51953	6.48726	6.6159	6.82555	6.73357	6.26702	0.513161	-0.245943	0.843265	0.435614	-0.117663	0.92168
A_23_P94422	MELK	NM_014791	ref|Homo sapiens maternal embryonic leucine zipper kinase (MELK), mRNA [NM_014791]	7.75352	7.15055	7.12515	7.12034	6.79855	6.98457	8.77031	9.55793	8.90452	7.88108	9.02294	9.02186	0.119248	0.16598	1.12193	0.277534	-0.117345	0.921883
A_33_P3219303	CEL	NM_001807	ref|Homo sapiens carboxyl ester lipase (bile salt-stimulated lipase) (CEL), mRNA [NM_001807]	9.33845	8.58185	8.61875	8.83991	8.86158	8.59732	8.43391	9.26333	8.79523	8.55338	8.91231	8.95865	0.757534	-0.221158	0.857877	0.902915	-0.117072	0.922057
A_23_P77328	GCHFR	NM_005258	ref|Homo sapiens GTP cyclohydrolase I feedback regulator (GCHFR), mRNA [NM_005258]	12.9554	13.538	12.6746	12.2423	12.2558	12.5304	13.6891	14.2249	13.8632	13.9801	14.5142	13.3248	0.162082	0.699595	1.62405	0.964191	-0.116901	0.922167
A_23_P432591	CCDC125	NM_176816	ref|Homo sapiens coiled-coil domain containing 125 (CCDC125), mRNA [NM_176816]	10.189	9.08611	9.69803	9.79091	9.62396	9.74878	10.4605	10.3761	10.3824	10.4989	10.5123	10.1528	0.836067	-0.0507485	0.965435	0.882396	-0.11654	0.922397
A_23_P113034	C10orf11	NM_032024	ref|Homo sapiens chromosome 10 open reading frame 11 (C10orf11), mRNA [NM_032024]	9.66379	9.08045	8.14486	9.44067	8.92473	8.30073	9.33178	8.90459	8.21927	9.25883	9.02112	8.04815	0.589447	0.155719	1.11398	0.664542	-0.116538	0.922398
A_33_P3518572	LOC100287314	NR_040245	ref|Homo sapiens hypothetical LOC100287314 (LOC100287314), non-coding RNA [NR_040245]	10.09	9.88313	9.89568	9.49931	NA	9.77618	9.85227	9.97054	10.0188	9.27662	10.0871	10.2837	0.372917	0.257931	1.19576	0.825975	-0.116532	0.922402
A_33_P3346552	RN28S1	NR_003287	ref|Homo sapiens RNA, 28S ribosomal 1 (RN28S1), ribosomal RNA [NR_003287]	18.2298	18.1461	18.1701	18.0037	NA	18.1599	18.031	18.1656	NA	18.2143	18.2148	18.2879	0.471371	0.0883034	1.06312	0.332792	-0.116529	0.922404
A_23_P89509	SPAG5	NM_006461	ref|Homo sapiens sperm associated antigen 5 (SPAG5), mRNA [NM_006461]	9.53048	8.83671	9.52772	9.39178	9.87943	10.1056	8.64656	NA	9.35391	8.07087	9.2795	9.11671	0.287129	-0.351707	0.783656	0.251198	-0.116483	0.922434
A_24_P244356	NLRX1	NM_170722	ref|Homo sapiens NLR family member X1 (NLRX1), transcript variant 2, mRNA [NM_170722]	10.7494	10.6824	10.5231	10.152	10.8501	10.7354	11.1545	11.4132	11.0912	11.2709	11.7505	10.8136	0.808615	-0.0530407	0.963903	0.775256	-0.116327	0.922533
A_33_P3321507	TNRC18	NM_001080495	ref|Homo sapiens trinucleotide repeat containing 18 (TNRC18), mRNA [NM_001080495]	14.1502	13.9415	13.9362	13.8899	13.5501	13.8488	13.8732	14.2652	14.0652	13.7787	14.1811	14.2793	0.10751	0.0927522	1.0664	0.917337	-0.11594	0.922781
A_23_P146077	ZNF395	NM_018660	ref|Homo sapiens zinc finger protein 395 (ZNF395), mRNA [NM_018660]	8.51943	8.49599	8.18954	7.96996	8.21695	8.30158	9.13601	9.43645	9.52457	NA	9.63523	9.46876	0.339595	0.279044	1.21339	0.674249	-0.115541	0.923036
A_23_P114445	MAGEE1	NM_020932	ref|Homo sapiens melanoma antigen family E, 1 (MAGEE1), mRNA [NM_020932]	NA	6.60057	6.60629	6.46452	6.21807	6.30484	6.78803	6.20375	6.27978	6.51354	6.3952	6.11085	0.0751028	0.298587	1.22994	0.611939	-0.115411	0.923119
A_23_P415006	RAB11FIP5	NM_015470	ref|Homo sapiens RAB11 family interacting protein 5 (class I) (RAB11FIP5), mRNA [NM_015470]	6.26743	6.26727	6.25399	6.22735	6.37999	6.37071	7.04847	6.81817	6.96165	7.16822	7.07674	6.84741	0.345926	-0.103436	0.930813	0.503366	-0.115092	0.923323
A_33_P3388501	CHIT1	NM_003465	ref|Homo sapiens chitinase 1 (chitotriosidase) (CHIT1), mRNA [NM_003465]	14.7026	13.61	16.3596	14.316	12.9804	16.5837	16.7565	16.3027	17.5271	16.8715	16.5235	17.5479	0.407619	0.386578	1.30729	0.175808	-0.114988	0.92339
A_33_P3248602	DUX4	NM_033178	ref|Homo sapiens double homeobox 4 (DUX4), mRNA [NM_033178]	8.08347	7.78808	NA	7.72236	7.1859	7.57173	7.69452	7.91662	7.97262	8.17623	8.03147	7.94958	0.156111	0.364043	1.28703	0.332075	-0.114852	0.923477
A_23_P302654	CEP72	NM_018140	ref|Homo sapiens centrosomal protein 72kDa (CEP72), mRNA [NM_018140]	7.49819	7.65785	8.00645	7.85921	7.65878	8.14911	8.07746	8.26504	8.02172	8.19228	8.20135	7.92237	0.249491	-0.20136	0.86973	0.830938	-0.114822	0.923496
A_23_P53126	LMO2	NM_005574	ref|Homo sapiens LIM domain only 2 (rhombotin-like 1) (LMO2), transcript variant 1, mRNA [NM_005574]	12.1906	11.9942	12.2845	12.1547	11.886	12.2969	12.0619	12.1815	12.3694	12.2962	12.7601	12.2783	0.336912	0.0359562	1.02524	0.339466	-0.114654	0.923604
A_23_P150316	MMP12	NM_002426	ref|Homo sapiens matrix metallopeptidase 12 (macrophage elastase) (MMP12), mRNA [NM_002426]	6.62439	7.96299	7.64794	7.09783	9.74883	7.82318	7.44503	7.36785	7.41903	7.53357	7.38226	7.81443	0.242615	-0.175242	0.885619	0.290358	-0.114536	0.923679
A_23_P70231	ALDH7A1	NM_001182	ref|Homo sapiens aldehyde dehydrogenase 7 family, member A1 (ALDH7A1), nuclear gene encoding mitochondrial protein, transcript variant 1, mRNA [NM_001182]	9.65474	9.22705	9.05503	9.40151	9.02234	9.2434	9.49011	9.41381	9.2377	9.57933	9.52814	9.09739	0.586284	-0.016352	0.98873	0.819078	-0.114326	0.923814
A_33_P3380462	GPR88	NM_022049	ref|Homo sapiens G protein-coupled receptor 88 (GPR88), mRNA [NM_022049]	9.81004	9.32532	9.32811	9.33783	9.11741	9.1832	9.34179	9.65734	9.50142	9.1772	9.61573	9.70704	0.111185	0.144914	1.10566	0.998774	-0.114318	0.923819
A_33_P3409245	LOC401286	XR_110199	ref|PREDICTED: Homo sapiens hypothetical LOC401286 (LOC401286), miscRNA [XR_110199]	11.1178	10.6766	10.5811	10.347	10.0775	10.6826	10.4067	10.885	10.628	9.77131	11.2052	10.7423	0.253896	0.329602	1.25667	0.839025	-0.114289	0.923837
A_33_P3414789	FSD1	NM_024333	ref|Homo sapiens fibronectin type III and SPRY domain containing 1 (FSD1), mRNA [NM_024333]	7.45408	8.00584	7.48635	7.19884	6.92509	7.02329	7.48302	7.78616	7.11965	7.00284	7.64322	7.59724	0.136703	0.463061	1.37846	0.878617	-0.114222	0.92388
A_33_P3212570	A_33_P3212570	A_33_P3212570	Unknown	7.13058	6.68603	7.06007	7.0572	6.67756	6.68611	6.69042	6.38226	6.55745	6.55483	7.0012	6.67133	0.309615	0.373955	1.2959	0.464383	-0.113885	0.924096
A_24_P75072	SMUG1	NM_014311	ref|Homo sapiens single-strand-selective monofunctional uracil-DNA glycosylase 1 (SMUG1), mRNA [NM_014311]	9.95828	10.0623	9.76048	10.0397	10.4099	9.71489	10.3063	10.1938	10.1118	10.3094	10.3076	9.87929	0.384868	-0.081449	0.945108	0.742409	-0.113834	0.924129
A_32_P130788	SAMD13	NM_001010971	ref|Homo sapiens sterile alpha motif domain containing 13 (SAMD13), transcript variant 1, mRNA [NM_001010971]	7.18824	7.11472	7.18066	7.08918	6.88355	7.29994	6.90529	7.24792	7.00842	6.97056	7.71352	7.12208	0.562462	0.0914777	1.06546	0.230672	-0.113659	0.924241
A_23_P12363	ROR1	NM_005012	ref|Homo sapiens receptor tyrosine kinase-like orphan receptor 1 (ROR1), transcript variant 1, mRNA [NM_005012]	6.76745	6.4705	6.32966	6.36166	NA	6.14845	6.34538	6.77645	6.31558	NA	6.79713	6.12078	0.232626	0.215446	1.16106	0.567313	-0.113579	0.924292
A_32_P64475	C1orf55	NM_152608	ref|Homo sapiens chromosome 1 open reading frame 55 (C1orf55), mRNA [NM_152608]	8.26884	7.85126	7.88479	7.92167	7.82287	7.96903	9.23671	8.02009	8.13047	8.44446	8.24403	7.78909	0.530689	-0.0368811	0.97476	0.410708	-0.113558	0.924306
A_23_P106773	SULT1A2	NM_177528	ref|Homo sapiens sulfotransferase family, cytosolic, 1A, phenol-preferring, member 2 (SULT1A2), transcript variant 2, mRNA [NM_177528]	10.1975	NA	11.2677	9.51957	10.3493	10.883	10.0254	10.8844	NA	9.55294	10.5682	11.1099	0.171393	0.383282	1.30431	0.124542	-0.113311	0.924464
A_23_P104471	DUSP13	NM_001007271	ref|Homo sapiens dual specificity phosphatase 13 (DUSP13), transcript variant 1, mRNA [NM_001007271]	12.8594	11.7572	12.3633	12.9057	11.6327	12.6624	12.925	12.7073	12.9015	13.5682	13.0147	12.9071	0.610328	-0.299082	0.81277	0.225535	-0.113231	0.924516
A_23_P116037	TM7SF2	NM_003273	ref|Homo sapiens transmembrane 7 superfamily member 2 (TM7SF2), mRNA [NM_003273]	7.75009	7.42447	7.40782	7.88738	6.68387	7.4351	8.33148	7.69167	7.76268	8.41656	7.8757	7.4279	0.558756	-0.0106338	0.992656	0.903141	-0.11302	0.924651
A_24_P127719	MAFA	NM_201589	ref|Homo sapiens v-maf musculoaponeurotic fibrosarcoma oncogene homolog A (avian) (MAFA), mRNA [NM_201589]	9.77392	9.40703	9.11554	9.10996	8.86734	8.91683	9.27592	9.71357	9.42107	8.94484	9.534	9.72531	0.0782684	0.490199	1.40464	0.753866	-0.112934	0.924706
A_23_P154894	CSTB	NM_000100	ref|Homo sapiens cystatin B (stefin B) (CSTB), mRNA [NM_000100]	NA	17.5987	17.2716	17.6204	17.6339	17.4225	17.7701	17.7308	17.7295	17.9032	17.8437	17.6331	0.354131	-0.185252	0.879495	0.566692	-0.112933	0.924706
A_23_P15582	XYLT2	NM_022167	ref|Homo sapiens xylosyltransferase II (XYLT2), mRNA [NM_022167]	11.3512	11.305	10.8338	10.7162	11.219	10.6192	11.254	11.6291	11.3392	11.4516	11.5407	10.8937	0.200704	0.58877	1.50396	0.607977	-0.112322	0.925098
A_33_P3232038	RBAK-LOC389458	NM_001204513	ref|Homo sapiens RBAK-LOC389458 readthrough (RBAK-LOC389458), mRNA [NM_001204513]	10.2786	9.9158	9.91182	9.62034	9.61414	9.88881	9.69776	10.396	9.99878	9.39574	10.111	10.2963	0.216654	0.295454	1.22727	0.67291	-0.112269	0.925132
A_33_P3221064	LTBP4	NM_001042544	ref|Homo sapiens latent transforming growth factor beta binding protein 4 (LTBP4), transcript variant 1, mRNA [NM_001042544]	11.4312	10.9199	11.1495	10.6649	10.6154	10.8879	10.8997	11.3325	11.1367	10.602	11.3973	11.2489	0.110763	0.484547	1.39915	0.785383	-0.112154	0.925206
A_33_P3322046	THC2596076	THC2596076	tc|Q5JNZ5_HUMAN (Q5JNZ5) Ribosomal protein S26-like 1, partial (41%) [THC2596076]	7.9282	7.49817	7.46913	7.36274	7.14065	7.22133	7.26555	7.8925	7.38977	6.74443	7.94767	7.50174	0.0525261	0.276835	1.21153	0.618607	-0.111965	0.925327
A_23_P200222	LRP8	NM_033300	ref|Homo sapiens low density lipoprotein receptor-related protein 8, apolipoprotein e receptor (LRP8), transcript variant 2, mRNA [NM_033300]	10.8144	10.126	10.077	10.6782	9.75963	10.2997	9.91841	10.6288	10.1717	9.76484	10.3733	10.2836	0.641	-0.173724	0.886551	0.461188	-0.111905	0.925365
A_23_P253597	LRRC3	NM_030891	ref|Homo sapiens leucine rich repeat containing 3 (LRRC3), mRNA [NM_030891]	6.35006	7.44179	6.44755	6.08563	NA	NA	6.31538	6.38499	6.43539	6.49685	6.55367	6.35966	#DIV/0!	0.361915	1.28513	0.388452	-0.111857	0.925396
A_23_P352950	PNMA5	NM_052926	ref|Homo sapiens paraneoplastic antigen like 5 (PNMA5), transcript variant 3, mRNA [NM_052926]	8.33433	7.90673	7.94004	7.62643	7.30993	7.70898	8.09167	8.65775	7.80955	7.86556	8.25138	8.20323	0.0708653	0.313613	1.24282	0.773716	-0.111556	0.925589
A_33_P3240318	PITX3	NM_005029	ref|Homo sapiens paired-like homeodomain 3 (PITX3), mRNA [NM_005029]	11.1215	10.2936	10.5356	10.5356	10.6069	10.4378	10.4212	11.0333	10.7891	10.3563	10.9002	10.9182	0.681549	4.25723e-05	1.00003	0.797394	-0.111104	0.925879
A_23_P70998	LOC729852	NR_034084	ref|Homo sapiens hypothetical LOC729852 (LOC729852), non-coding RNA [NR_034084]	NA	10.467	9.8317	10.273	10.385	9.70949	9.79903	9.87397	10.3472	9.98483	10.1442	9.96638	0.123572	-0.12361	0.917888	0.913629	-0.110862	0.926034
A_23_P91430	PXMP4	NM_007238	ref|Homo sapiens peroxisomal membrane protein 4, 24kDa (PXMP4), transcript variant 1, mRNA [NM_007238]	9.40694	8.7216	9.27397	9.13902	9.22538	9.32725	9.39015	9.6224	9.69815	9.71282	9.90853	9.73321	0.708699	0.0485897	1.03425	0.140871	-0.110809	0.926069
A_23_P22224	EIF4EBP1	NM_004095	ref|Homo sapiens eukaryotic translation initiation factor 4E binding protein 1 (EIF4EBP1), mRNA [NM_004095]	12.6184	12.4853	12.3624	12.9865	12.3725	13.0667	12.503	12.867	12.8054	12.916	13.1236	12.727	0.309727	-0.501232	0.706503	0.306915	-0.110667	0.92616
A_32_P209230	CITED4	NM_133467	ref|Homo sapiens Cbp/p300-interacting transactivator, with Glu/Asp-rich carboxy-terminal domain, 4 (CITED4), mRNA [NM_133467]	10.5041	9.68904	9.96877	10.0203	9.55218	9.68323	10.3847	10.3624	10.9028	10.4596	10.4952	10.8477	0.0951316	0.28554	1.21887	0.456397	-0.110532	0.926246
A_33_P3410206	C16orf7	NM_004913	ref|Homo sapiens chromosome 16 open reading frame 7 (C16orf7), mRNA [NM_004913]	15.4811	15.3	15.3517	15.3143	15.4713	15.083	15.0105	15.5104	15.4451	15.5981	15.1294	15.5552	0.575932	0.0373641	1.02624	0.742047	-0.110127	0.926506
A_32_P80255	DDX6	NM_004397	ref|Homo sapiens DEAD (Asp-Glu-Ala-Asp) box polypeptide 6 (DDX6), mRNA [NM_004397]	9.85229	10.3013	9.87344	10.0113	9.00009	9.39817	10.112	9.78053	9.65611	9.89565	9.8906	9.23911	0.330287	0.47527	1.39018	0.373884	-0.110074	0.926541
A_23_P114740	CFH	NM_000186	ref|Homo sapiens complement factor H (CFH), transcript variant 1, mRNA [NM_000186]	7.26342	6.57073	6.46443	6.93163	6.34653	6.26367	7.6654	7.04081	6.77606	7.88896	7.15061	7.15088	0.0246365	0.224195	1.16813	0.091459	-0.11007	0.926543
A_33_P3247180	CC2D1B	NM_032449	ref|Homo sapiens coiled-coil and C2 domain containing 1B (CC2D1B), mRNA [NM_032449]	9.06557	8.97156	8.85869	8.88478	9.27645	8.87197	NA	8.88383	9.18534	9.50515	NA	8.78411	0.776393	0.0867787	1.062	#DIV/0!	-0.110044	0.92656
A_33_P3332616	A_33_P3332616	A_33_P3332616	Unknown	8.28096	7.65299	7.79245	8.03861	8.22738	8.0425	8.20949	8.28421	8.47718	8.39424	8.1267	8.49648	0.499667	-0.250057	0.840863	0.889667	-0.11003	0.926569
A_33_P3365611	ENST00000313334	ENST00000313334	ens|basic transcription factor 3-like 4 [Source:HGNC Symbol;Acc:30547] [ENST00000313334]	6.62976	6.86193	6.64715	6.12921	6.36231	6.71105	6.46816	6.22714	6.42312	6.97129	6.53312	6.15332	0.238767	0.284844	1.21828	0.519286	-0.110003	0.926586
A_33_P3363420	FRMD3	NM_174938	ref|Homo sapiens FERM domain containing 3 (FRMD3), mRNA [NM_174938]	7.52922	7.89085	7.97712	7.28688	7.18167	8.09641	NA	8.95335	9.39763	8.93817	9.73035	9.28546	0.366841	0.603975	1.5199	0.591278	-0.109965	0.92661
A_33_P3340025	GINS1	NM_021067	ref|Homo sapiens GINS complex subunit 1 (Psf1 homolog) (GINS1), mRNA [NM_021067]	9.10284	9.25466	8.94718	8.45671	9.19768	8.55772	9.55828	10.0494	9.47156	9.15492	10.5874	9.66821	0.166254	0.545118	1.45914	0.726991	-0.109928	0.926634
A_24_P102981	DNAJB2	NM_006736	ref|Homo sapiens DnaJ (Hsp40) homolog, subfamily B, member 2 (DNAJB2), transcript variant 2, mRNA [NM_006736]	13.2541	13.2222	12.9751	13.225	13.457	13.3018	13.4787	13.2776	13.2702	13.7199	13.3874	12.9689	0.237847	-0.0796797	0.946268	0.928339	-0.109878	0.926667
A_23_P169257	TNFSF8	NM_001244	ref|Homo sapiens tumor necrosis factor (ligand) superfamily, member 8 (TNFSF8), mRNA [NM_001244]	6.29663	6.38936	6.36336	6.37813	6.29907	6.31455	NA	6.36425	6.23718	NA	6.25174	6.56929	0.74623	0.0488061	1.03441	0.707942	-0.109803	0.926715
A_33_P3287716	LOC100129292	AK128048	gb|Homo sapiens cDNA FLJ46168 fis, clone TESTI4003279. [AK128048]	7.46289	6.86045	6.87445	7.39548	7.121	6.99297	7.08866	7.32218	7.11711	7.22685	6.88882	7.25108	0.388104	-0.246553	0.842908	0.80374	-0.109745	0.926752
A_33_P3232393	LOC100128818	XR_109738	ref|PREDICTED: Homo sapiens LPEQ6126 (LOC100128818), miscRNA [XR_109738]	7.33431	7.00631	7.23406	7.11848	6.55983	6.9576	7.17827	7.28185	7.16654	7.28778	7.15779	7.29741	0.04538	0.276461	1.21122	0.681658	-0.109513	0.926901
A_33_P3240200	DPCD	NM_015448	ref|Homo sapiens deleted in primary ciliary dyskinesia homolog (mouse) (DPCD), mRNA [NM_015448]	11.3123	10.9448	10.606	11.1809	10.3348	10.9413	11.0304	10.9071	10.6622	11.0165	11.4715	10.4309	0.669128	0.00347965	1.00241	0.697948	-0.109428	0.926955
A_23_P116898	A2M	NM_000014	ref|Homo sapiens alpha-2-macroglobulin (A2M), mRNA [NM_000014]	15.6189	15.1358	15.3433	15.3907	15.6189	15.6976	15.6542	16.1461	16.1474	16.2554	16.1602	16.3201	0.451412	-0.275534	0.826144	0.272914	-0.109275	0.927054
A_23_P201711	S100A6	NM_014624	ref|Homo sapiens S100 calcium binding protein A6 (S100A6), mRNA [NM_014624]	17.0415	17.0456	16.5896	16.9871	16.6997	16.7774	17.0391	16.6527	16.66	17.0643	16.7691	16.4408	0.691068	0.264154	1.20093	0.820193	-0.109075	0.927183
A_33_P3258320	THC2659926	THC2659926	Unknown	7.22912	7.15037	7.67074	7.25964	6.82838	7.48212	7.70165	7.4286	7.32917	7.66364	7.33513	7.53756	0.259686	-0.0305141	0.979071	0.808236	-0.108958	0.927258
A_33_P3213155	psiTPTE22	NR_001591	ref|Homo sapiens TPTE pseudogene (psiTPTE22), non-coding RNA [NR_001591]	7.70463	7.29874	6.89484	7.59505	7.09404	7.16264	8.07081	8.07431	7.24622	8.21128	8.17955	7.25444	0.924301	0.136095	1.09893	0.165663	-0.108742	0.927396
A_33_P3379456	SH3YL1	NM_015677	ref|Homo sapiens SH3 domain containing, Ysc84-like 1 (S. cerevisiae) (SH3YL1), transcript variant 1, mRNA [NM_015677]	9.75974	9.99078	9.34523	9.75606	9.88164	9.46746	9.6803	10.3719	9.60111	9.78877	10.699	9.33187	0.966847	0.00367634	1.00255	0.780459	-0.108465	0.927575
A_33_P3479449	LOC100506328	AK055877	gb|Homo sapiens cDNA FLJ31315 fis, clone LIVER1000303. [AK055877]	6.27121	6.91601	7.10101	NA	6.90447	6.69258	7.881	7.60894	7.18467	7.71721	7.76987	6.86027	0.482008	0.117489	1.08484	0.524593	-0.108269	0.927701
A_23_P214969	CITED2	NM_006079	ref|Homo sapiens Cbp/p300-interacting transactivator, with Glu/Asp-rich carboxy-terminal domain, 2 (CITED2), transcript variant 1, mRNA [NM_006079]	12.5381	11.9803	12.28	12.7284	12.1019	12.2145	12.3019	12.6284	12.4267	12.5349	12.605	12.1849	0.395107	0.0655148	1.04646	0.944887	-0.108268	0.927701
A_33_P3241984	PTPN22	NM_015967	ref|Homo sapiens protein tyrosine phosphatase, non-receptor type 22 (lymphoid) (PTPN22), transcript variant 1, mRNA [NM_015967]	9.87176	10.0929	10.1966	9.54642	9.38417	9.93733	9.75707	9.894	10.3963	9.48194	10.3191	10.0022	0.0914004	0.546516	1.46055	0.780311	-0.108157	0.927773
A_23_P8240	FAM50B	NM_012135	ref|Homo sapiens family with sequence similarity 50, member B (FAM50B), mRNA [NM_012135]	7.22362	7.41295	7.6433	7.14837	NA	7.71373	7.79249	7.97509	8.12835	7.70673	8.08312	8.20103	0.978898	-0.0180953	0.987536	0.648392	-0.108024	0.927858
A_23_P209933	TGOLN2	NM_006464	ref|Homo sapiens trans-golgi network protein 2 (TGOLN2), transcript variant 1, mRNA [NM_006464]	11.9199	11.3464	11.4241	11.14	11.5221	11.4718	11.0299	11.8697	11.5613	11.1432	11.8071	11.6693	0.598754	-0.0476199	0.967531	0.456202	-0.107977	0.927888
A_23_P115482	UBE2T	NM_014176	ref|Homo sapiens ubiquitin-conjugating enzyme E2T (putative) (UBE2T), mRNA [NM_014176]	7.35532	6.94024	7.33225	7.72604	7.07021	7.4779	8.25017	9.79727	9.18487	7.91449	9.88198	9.2927	0.109336	-0.145647	0.903974	0.7721	-0.107833	0.927981
A_23_P21162	TCTEX1D2	NM_152773	ref|Homo sapiens Tctex1 domain containing 2 (TCTEX1D2), mRNA [NM_152773]	10.2089	NA	8.74961	9.94832	8.7154	9.20969	11.427	9.25658	10.0057	10.9657	9.72797	10.1131	0.828076	0.269572	1.20545	0.898551	-0.107401	0.928259
A_33_P3211965	BM674043	BM674043	gb|UI-E-EJ0-ahi-b-22-0-UI.s1 UI-E-EJ0 Homo sapiens cDNA clone UI-E-EJ0-ahi-b-22-0-UI 3', mRNA sequence [BM674043]	9.18554	8.9961	8.97731	9.02469	8.97226	8.78902	8.9232	9.22238	9.09803	8.86656	9.20507	9.28111	0.134441	0.0238355	1.01666	0.672561	-0.107038	0.928492
A_23_P106661	CMTM1	NM_052999	ref|Homo sapiens CKLF-like MARVEL transmembrane domain containing 1 (CMTM1), transcript variant 17, mRNA [NM_052999]	7.40689	NA	6.87164	7.3876	7.3618	7.45117	7.03584	7.0586	6.70529	7.14274	7.61617	6.64613	0.521187	-0.248331	0.84187	0.387738	-0.106902	0.92858
A_33_P3233871	F12	NM_000505	ref|Homo sapiens coagulation factor XII (Hageman factor) (F12), mRNA [NM_000505]	6.88009	7.79019	7.55445	6.37496	6.91046	7.05488	NA	7.54628	7.83225	7.44254	8.14977	NA	0.037848	0.643988	1.56264	#DIV/0!	-0.106888	0.928589
A_33_P3210647	COL16A1	NM_001856	ref|Homo sapiens collagen, type XVI, alpha 1 (COL16A1), mRNA [NM_001856]	9.35748	8.96313	8.69487	8.84835	8.93923	8.80176	8.63379	NA	9.1498	8.09578	9.15089	8.99856	0.527568	0.11478	1.08281	0.325545	-0.106764	0.928669
A_23_P59452	ABP1	NM_001091	ref|Homo sapiens amiloride binding protein 1 (amine oxidase (copper-containing)) (ABP1), mRNA [NM_001091]	7.63528	6.62385	7.00456	7.37689	6.35898	7.05855	8.40927	6.98766	7.98348	8.52817	6.48177	8.09019	0.275473	-0.0539887	0.963269	0.694986	-0.106712	0.928702
A_33_P3418000	RELL1	NM_001085399	ref|Homo sapiens RELT-like 1 (RELL1), transcript variant 2, mRNA [NM_001085399]	7.43738	7.09639	6.83169	7.28613	6.78121	6.99202	7.54659	7.12603	7.04265	7.23274	7.47415	6.89168	0.5405	0.104373	1.07503	0.86316	-0.10671	0.928703
A_23_P102890	MRPS6	NM_032476	ref|Homo sapiens mitochondrial ribosomal protein S6 (MRPS6), nuclear gene encoding mitochondrial protein, mRNA [NM_032476]	14.2723	13.5447	13.7725	14.3033	13.961	14.0295	13.6416	13.4329	13.2359	13.659	13.5396	13.0971	0.170548	-0.256976	0.83684	0.95174	-0.106664	0.928733
A_24_P281636	ENST00000532821	ENST00000532821	gb|Homo sapiens unknown mRNA sequence. [AY010113]	8.07438	7.7442	7.39623	8.04939	8.08169	7.55704	7.38403	7.60935	7.76349	7.87449	7.71576	7.67159	0.270656	-0.305198	0.809331	0.428586	-0.106408	0.928898
A_33_P3234222	TSPO2	NM_001010873	ref|Homo sapiens translocator protein 2 (TSPO2), transcript variant 1, mRNA [NM_001010873]	10.7827	9.87301	9.30163	10.3146	9.83781	9.93074	10.6734	10.7402	10.6432	10.4647	10.7798	10.8525	0.907484	-0.0577244	0.960778	0.922121	-0.106399	0.928903
A_23_P61487	LRRC20	NM_018205	ref|Homo sapiens leucine rich repeat containing 20 (LRRC20), transcript variant 3, mRNA [NM_018205]	6.64057	7.1246	NA	6.61234	7.05652	7.2606	7.40966	8.73652	8.32799	7.76288	9.13993	8.43434	0.249739	-0.173937	0.886421	0.0885355	-0.106351	0.928935
A_33_P3474175	SFTA1P	BU601128	gb|AGENCOURT_10018270 NIH_MGC_142 Homo sapiens cDNA clone IMAGE:6495000 5', mRNA sequence [BU601128]	15.6163	15.7081	15.7124	15.6132	15.6953	15.2019	15.4052	15.596	15.8124	15.8279	15.0491	15.7021	0.404857	0.094921	1.06801	0.806684	-0.106142	0.929069
A_23_P359738	EPC2	NM_015630	ref|Homo sapiens enhancer of polycomb homolog 2 (Drosophila) (EPC2), mRNA [NM_015630]	8.75079	9.65097	9.58656	9.27595	9.16841	8.56198	9.62254	8.77463	8.89058	8.99668	NA	NA	0.545847	0.418159	1.33622	#DIV/0!	-0.106104	0.929093
A_24_P76854	KRTAP2-1	NM_001123387	ref|Homo sapiens keratin associated protein 2-1 (KRTAP2-1), mRNA [NM_001123387]	8.66672	8.11763	8.24222	8.48225	7.06937	8.16448	8.19941	8.53016	8.55843	8.69885	8.02327	8.63624	0.291044	0.0777358	1.05536	0.943244	-0.10608	0.929109
A_23_P118061	CKLF	NM_181641	ref|Homo sapiens chemokine-like factor (CKLF), transcript variant 4, mRNA [NM_181641]	11.8045	11.5778	11.4053	11.4618	11.6157	11.2482	11.3741	11.1699	11.0762	11.5367	11.2757	10.8928	0.29633	0.115957	1.08369	0.816157	-0.105773	0.929307
A_23_P122937	ELMO1	NM_014800	ref|Homo sapiens engulfment and cell motility 1 (ELMO1), transcript variant 1, mRNA [NM_014800]	NA	8.72678	8.85247	8.45265	8.37427	9.00771	8.10042	8.18692	8.3307	8.52915	8.2089	8.29231	0.764097	0.336979	1.26311	0.447684	-0.10539	0.929554
A_23_P118289	BCL7C	NM_004765	ref|Homo sapiens B-cell CLL/lymphoma 7C (BCL7C), mRNA [NM_004765]	9.33256	9.84609	9.9884	10.6106	10.5182	10.3568	9.63568	9.25731	9.90112	10.2147	9.08282	9.74092	0.101752	-0.672084	0.627599	0.774505	-0.105233	0.929655
A_23_P9662	IPP	NM_005897	ref|Homo sapiens intracisternal A particle-promoted polypeptide (IPP), transcript variant 1, mRNA [NM_005897]	8.1478	8.08739	7.9707	8.28297	8.30403	8.00247	8.81409	8.48887	8.61911	8.90896	8.72426	8.18919	0.139363	-0.195588	0.873217	0.884734	-0.105147	0.92971
A_33_P3317937	KRTAP20-1	NM_181615	ref|Homo sapiens keratin associated protein 20-1 (KRTAP20-1), mRNA [NM_181615]	6.37482	NA	6.46069	6.30246	NA	6.17214	7.16308	6.32022	6.29944	6.68274	6.13457	6.42525	0.343568	0.180461	1.13325	0.411669	-0.105021	0.929791
A_32_P96719	SHCBP1	NM_024745	ref|Homo sapiens SHC SH2-domain binding protein 1 (SHCBP1), mRNA [NM_024745]	6.66767	6.56331	6.51791	6.31598	6.70558	6.50171	6.76136	8.61843	7.88175	6.37689	8.31779	7.98668	0.65696	0.0615953	1.04362	0.329017	-0.104935	0.929847
A_33_P3218741	A_33_P3218741	A_33_P3218741	Unknown	15.5204	15.2049	15.2132	15.0324	14.8591	14.9597	15.1285	15.4501	NA	15.1368	15.3942	15.6433	0.0336463	0.253501	1.1921	0.593314	-0.104846	0.929904
A_33_P3281616	C22orf40	NM_207327	ref|Homo sapiens chromosome 22 open reading frame 40 (C22orf40), mRNA [NM_207327]	8.87227	9.30817	9.26894	8.55766	9.31303	9.32778	9.03586	9.7127	NA	9.07143	9.66357	9.47897	0.54744	-0.0440911	0.969901	0.898888	-0.104687	0.930007
A_24_P239176	MUC4	NM_018406	ref|Homo sapiens mucin 4, cell surface associated (MUC4), transcript variant 1, mRNA [NM_018406]	10.4185	10.9129	10.8497	9.71351	11.0888	10.871	9.75813	11.4451	11.0952	9.53227	11.3901	11.1999	0.596744	-0.0212741	0.985362	0.600888	-0.10463	0.930043
A_23_P353717	RMI2	NM_152308	ref|Homo sapiens RMI2, RecQ mediated genome instability 2, homolog (S. cerevisiae) (RMI2), mRNA [NM_152308]	8.27982	10.937	9.19573	7.87613	10.9003	8.74652	8.80074	11.5435	10.623	8.30917	11.5393	10.7275	0.151098	0.449214	1.3653	0.550432	-0.1045	0.930127
A_23_P216340	SLA	NM_001045556	ref|Homo sapiens Src-like-adaptor (SLA), transcript variant 1, mRNA [NM_001045556]	13.8397	14.1262	14.1937	13.9	14.5853	14.231	12.5705	13.0478	13.0155	13.1197	13.4187	12.7239	0.30819	-0.1048	0.929934	0.498802	-0.104259	0.930282
A_32_P92505	LCLAT1	NM_182551	ref|Homo sapiens lysocardiolipin acyltransferase 1 (LCLAT1), transcript variant 1, mRNA [NM_182551]	7.85635	8.6356	8.02674	7.45685	8.04005	7.69199	7.3805	8.33481	7.62227	7.11591	8.43738	7.72588	0.0298873	0.334754	1.26116	0.888364	-0.103605	0.930705
A_33_P3223208	CCDC41	NM_016122	ref|Homo sapiens coiled-coil domain containing 41 (CCDC41), transcript variant 1, mRNA [NM_016122]	6.83506	6.31833	6.50515	6.7429	6.39114	6.69645	6.46816	6.86724	6.722	NA	6.93107	6.72012	0.557735	-0.191293	0.875821	0.518746	-0.103597	0.93071
A_23_P88873	GAN	NM_022041	ref|Homo sapiens gigaxonin (GAN), mRNA [NM_022041]	NA	6.99157	6.99846	7.05963	6.74379	7.10202	7.34623	6.9481	6.96669	7.04405	7.09604	NA	0.752041	-0.0646121	0.956202	0.789829	-0.103357	0.930864
A_33_P3274080	A_33_P3274080	A_33_P3274080	Unknown	7.61613	7.40545	7.64011	7.0731	7.03688	7.419	7.64848	7.55417	7.38591	7.65745	7.55956	7.86573	0.0556929	0.543023	1.45702	0.405507	-0.103283	0.930912
A_33_P3840512	SLC25A15	NM_014252	ref|Homo sapiens solute carrier family 25 (mitochondrial carrier; ornithine transporter) member 15 (SLC25A15), nuclear gene encoding mitochondrial protein, mRNA [NM_014252]	7.07942	6.95471	7.01106	6.92685	6.73503	7.18859	6.9325	7.0964	7.01036	NA	7.27149	6.95571	0.649816	0.0842071	1.0601	0.692611	-0.103237	0.930942
A_23_P12082	CHI3L2	NM_001025199	ref|Homo sapiens chitinase 3-like 2 (CHI3L2), transcript variant 3, mRNA [NM_001025199]	10.4749	8.83933	9.43862	10.8272	8.88939	9.74934	11.1216	10.0638	9.88162	11.4527	10.1669	9.7988	0.128519	-0.310717	0.806241	0.431038	-0.103063	0.931054
A_33_P3415526	A_33_P3415526	A_33_P3415526	Unknown	15.6791	15.4678	15.5513	15.8262	15.8197	15.5857	15.2578	15.6131	15.4284	15.5313	15.1428	15.5726	0.195835	-0.268347	0.83027	0.946057	-0.102949	0.931128
A_23_P19510	HLA-DQB2	NM_001198858	ref|Homo sapiens major histocompatibility complex, class II, DQ beta 2 (HLA-DQB2), mRNA [NM_001198858]	11.436	11.8125	11.9265	11.9259	12.3252	11.9344	10.6911	10.669	11.812	10.7936	10.6493	11.5213	0.177382	-0.121877	0.918991	0.611375	-0.10247	0.931437
A_23_P1014	C1orf97	NR_026761	ref|Homo sapiens chromosome 1 open reading frame 97 (C1orf97), non-coding RNA [NR_026761]	10.2595	9.99777	9.82359	10.3073	9.98684	9.86015	10.756	10.1748	10.2697	10.401	10.372	9.99839	0.306835	0.0109298	1.0076	0.492802	-0.102344	0.931519
A_23_P53736	FBXO21	NM_033624	ref|Homo sapiens F-box protein 21 (FBXO21), transcript variant 1, mRNA [NM_033624]	9.87208	9.7866	10.0494	9.96866	10.0955	9.95342	9.56902	9.61179	9.90322	9.71408	9.7919	9.51395	0.470592	-0.0965728	0.935252	0.91826	-0.102288	0.931554
A_24_P184388	LRTOMT	NM_145309	ref|Homo sapiens leucine rich transmembrane and 0-methyltransferase domain containing (LRTOMT), transcript variant 1, mRNA [NM_145309]	6.4822	6.39627	6.50469	6.53952	6.59899	6.49056	6.80587	6.77238	6.76464	6.87446	6.9964	6.7406	0.327583	-0.0573176	0.961049	0.341618	-0.102082	0.931688
A_24_P598406	RNF216L	NR_023384	ref|Homo sapiens ring finger protein 216-like (RNF216L), transcript variant 1, non-coding RNA [NR_023384]	11.2715	11.1076	11.2497	10.9247	11.0121	11.19	11.6854	11.421	11.3441	11.523	11.5838	11.1845	0.205168	0.237644	1.17907	0.671657	-0.102004	0.931738
A_23_P112004	LRRC6	NM_012472	ref|Homo sapiens leucine rich repeat containing 6 (LRRC6), mRNA [NM_012472]	7.3536	7.10812	6.99451	7.40144	6.92123	7.21364	7.61878	6.93788	7.30852	7.52141	7.41045	7.03428	0.841646	-0.105518	0.929471	0.894969	-0.101926	0.931788
A_23_P103617	ANXA9	NM_003568	ref|Homo sapiens annexin A9 (ANXA9), mRNA [NM_003568]	6.76837	6.84867	6.60702	6.47836	NA	6.70613	6.86551	NA	6.55931	6.81432	7.25099	6.62352	0.709647	0.176128	1.12985	0.928415	-0.101917	0.931794
A_23_P30338	CCNH	NM_001239	ref|Homo sapiens cyclin H (CCNH), transcript variant 1, mRNA [NM_001239]	12.3578	12.3701	12.4064	12.6533	12.6185	12.4879	11.5367	11.5648	11.7359	11.5975	11.8506	11.6667	0.0848213	-0.248488	0.841778	0.466779	-0.101873	0.931822
A_33_P3357935	STRC	NM_153700	ref|Homo sapiens stereocilin (STRC), mRNA [NM_153700]	8.05954	7.95459	7.98392	7.69469	7.4587	7.48034	7.98982	7.81764	7.66873	7.9926	7.49515	7.91951	0.00965741	0.50358	1.41773	0.902586	-0.101871	0.931824
A_33_P3289976	A_33_P3289976	A_33_P3289976	Unknown	15.5579	15.6196	15.5128	15.5173	15.6128	15.265	15.366	15.5798	15.5948	15.7088	15.1366	15.6816	0.321401	0.0406439	1.02857	0.986053	-0.101823	0.931855
A_23_P53126	LMO2	NM_005574	ref|Homo sapiens LIM domain only 2 (rhombotin-like 1) (LMO2), transcript variant 1, mRNA [NM_005574]	12.1593	11.9798	12.1875	12.0479	11.8724	12.2197	11.9768	12.1463	12.3423	12.2479	12.7313	12.2146	0.318322	0.111454	1.08032	0.360254	-0.101598	0.932
A_33_P3423721	JPH3	ENST00000301008	ens|junctophilin 3 [Source:HGNC Symbol;Acc:14203] [ENST00000301008]	13.4588	13.6087	13.3733	12.9818	13.2914	13.2599	13.2073	13.4783	13.1571	12.9539	13.333	13.3085	0.102624	0.198864	1.14779	0.56597	-0.101202	0.932256
A_23_P134274	POP7	NM_005837	ref|Homo sapiens processing of precursor 7, ribonuclease P/MRP subunit (S. cerevisiae) (POP7), mRNA [NM_005837]	12.1413	12.2978	12.5236	12.2249	12.5539	12.6319	12.7205	12.7225	13.0002	12.7897	13.0931	12.8237	0.109145	-0.256122	0.837336	0.634882	-0.101149	0.93229
A_23_P136413	MMP17	NM_016155	ref|Homo sapiens matrix metallopeptidase 17 (membrane-inserted) (MMP17), mRNA [NM_016155]	11.153	10.5231	10.6856	10.6987	10.4845	10.4299	10.2898	11.1945	10.7371	10.2916	10.8381	11.085	0.173133	0.201161	1.14962	0.992345	-0.101	0.932387
A_23_P15798	KRTAP4-12	NM_031854	ref|Homo sapiens keratin associated protein 4-12 (KRTAP4-12), mRNA [NM_031854]	7.2474	6.67136	6.99152	6.68711	NA	6.53959	6.87188	7.08655	6.84195	7.04468	6.9409	6.97287	0.0678995	0.378169	1.29969	0.650557	-0.100989	0.932394
A_33_P3246010	AK092494	AK092494	gb|Homo sapiens cDNA FLJ35175 fis, clone PLACE6013400. [AK092494]	12.17	11.9046	11.8418	11.6407	11.8659	11.6463	11.4992	11.868	11.6025	11.7032	11.5927	12.0256	0.220594	0.258356	1.19612	0.626912	-0.100742	0.932553
A_23_P104046	BPNT1	NM_006085	ref|Homo sapiens 3'(2'), 5'-bisphosphate nucleotidase 1 (BPNT1), mRNA [NM_006085]	10.3433	10.3256	10.2837	10.1748	9.8116	9.91813	10.8977	10.1935	10.2745	10.6874	10.3749	9.74046	0.0731975	0.407506	1.32639	0.45999	-0.100425	0.932758
A_33_P3213006	KRTAP1-3	NM_030966	ref|Homo sapiens keratin associated protein 1-3 (KRTAP1-3), mRNA [NM_030966]	12.9285	12.7104	12.7008	12.395	12.4427	12.4307	12.5506	13.0526	12.7831	12.2492	12.8835	12.9418	0.0559367	0.27966	1.21391	0.526582	-0.100374	0.932791
A_33_P3371785	DTNA	NM_001128175	ref|Homo sapiens dystrobrevin, alpha (DTNA), transcript variant 9, mRNA [NM_001128175]	11.0507	10.4312	10.3624	10.1719	10.2422	10.2105	10.122	10.6856	10.4452	10.0181	10.5456	10.6382	0.227513	0.220721	1.16532	0.887051	-0.100371	0.932793
A_23_P116898	A2M	NM_000014	ref|Homo sapiens alpha-2-macroglobulin (A2M), mRNA [NM_000014]	15.4386	15.2018	15.1744	15.4783	15.5046	15.692	15.7462	16.0515	16.2414	16.0862	16.252	16.1517	0.17372	-0.302794	0.810681	0.356968	-0.1002	0.932904
A_23_P162037	ARNTL	NM_001030273	ref|Homo sapiens aryl hydrocarbon receptor nuclear translocator-like (ARNTL), transcript variant 3, mRNA [NM_001030273]	11.047	10.7112	10.3127	10.6955	10.8762	10.4682	10.6298	10.3353	10.2356	10.4354	10.4771	9.94717	0.957185	0.0156933	1.01094	0.475847	-0.100147	0.932938
A_33_P3315263	KRT79	NM_175834	ref|Homo sapiens keratin 79 (KRT79), mRNA [NM_175834]	7.59892	6.85604	6.89723	6.98037	6.97089	7.27067	8.46987	8.69434	7.97189	8.56992	8.62063	7.97236	0.89721	-0.0831438	0.943998	0.875453	-0.100053	0.932999
A_23_P104876	SPA17	NM_017425	ref|Homo sapiens sperm autoantigenic protein 17 (SPA17), mRNA [NM_017425]	8.77969	8.6861	8.56972	8.38706	8.4355	8.3325	8.80603	8.72172	8.61722	8.89759	8.82163	8.38614	0.0275278	0.299043	1.23033	0.914633	-0.0999088	0.933092
A_23_P319423	KCNK5	NM_003740	ref|Homo sapiens potassium channel, subfamily K, member 5 (KCNK5), mRNA [NM_003740]	8.02256	7.95707	8.14103	7.68836	7.38486	7.67937	7.44648	7.89832	7.89904	7.8788	7.99811	8.1099	0.0219904	0.343183	1.26855	0.126802	-0.0997922	0.933167
A_33_P3333900	LOC100129572	AK096041	gb|Homo sapiens cDNA FLJ38722 fis, clone KIDNE2010084. [AK096041]	6.55706	6.31222	6.52824	6.27391	NA	6.63717	6.47322	6.45407	6.5737	NA	6.81439	6.33126	0.7338	0.0726966	1.05168	0.877058	-0.0996035	0.933289
A_33_P3229869	LOC100128714	NR_040082	ref|Homo sapiens hypothetical LOC100128714 (LOC100128714), non-coding RNA [NR_040082]	NA	6.58185	6.26719	6.57904	6.76476	6.10032	6.08301	6.39172	6.62627	6.60323	6.1335	6.49118	0.97082	-0.154516	0.898434	0.877113	-0.0994612	0.933381
A_32_P78681	GLP2R	ENST00000262441	ens|glucagon-like peptide 2 receptor [Source:HGNC Symbol;Acc:4325] [ENST00000262441]	6.89498	7.09544	7.26746	7.06554	NA	7.27435	7.82387	7.82761	8.32683	7.90028	8.37101	7.92704	0.474286	-0.0745018	0.94967	0.8129	-0.0994303	0.933401
A_23_P7873	MCM3	NM_002388	ref|Homo sapiens minichromosome maintenance complex component 3 (MCM3), mRNA [NM_002388]	10.4668	10.6964	10.6716	10.0907	10.509	10.792	11.5383	12.9068	12.3392	11.0832	13.017	12.4384	0.414801	0.162596	1.1193	0.703663	-0.0991434	0.933587
A_33_P3304883	LOC100131372	XR_113971	ref|PREDICTED: Homo sapiens hypothetical LOC100131372 (LOC100131372), miscRNA [XR_113971]	7.11126	6.91095	6.61579	6.499	6.13533	6.59095	6.67243	6.71088	6.64267	6.68235	6.7767	6.77133	0.174847	0.411948	1.33048	0.185345	-0.0988952	0.933748
A_33_P3260100	CCDC167	NM_138493	ref|Homo sapiens coiled-coil domain containing 167 (CCDC167), mRNA [NM_138493]	11.6475	10.8503	11.4339	11.4806	11.1784	11.5953	11.9999	12.5056	12.0339	12.1327	12.2377	11.9931	0.536662	-0.0466477	0.968183	0.663495	-0.0987247	0.933858
A_33_P3322388	SPRR2D	NM_006945	ref|Homo sapiens small proline-rich protein 2D (SPRR2D), mRNA [NM_006945]	10.0213	9.36407	9.36231	9.27345	9.00785	9.27902	9.35949	10.1018	9.65009	9.04956	9.74874	9.84356	0.176586	0.0906174	1.06483	0.466438	-0.0986472	0.933908
A_24_P329795	C10orf10	NM_007021	ref|Homo sapiens chromosome 10 open reading frame 10 (C10orf10), mRNA [NM_007021]	7.51276	7.60263	7.09596	7.38662	7.09249	7.18772	7.61024	8.13388	7.74466	NA	7.8464	7.84003	0.410667	0.325044	1.2527	0.703928	-0.0985555	0.933968
A_33_P3370094	MME	NM_007289	ref|Homo sapiens membrane metallo-endopeptidase (MME), transcript variant 2b, mRNA [NM_007289]	8.69361	7.70398	8.23251	8.63284	7.70603	8.16906	9.15409	8.81526	8.59782	9.16543	8.91354	8.1962	0.197411	0.0634462	1.04496	0.592424	-0.0982803	0.934146
A_23_P134433	EN2	NM_001427	ref|Homo sapiens engrailed homeobox 2 (EN2), mRNA [NM_001427]	13.7294	13.7358	13.5027	13.4505	13.2509	13.3365	13.0714	14.113	13.6535	13.1124	13.9694	13.7517	0.0798991	0.392875	1.31301	0.985849	-0.0982305	0.934178
A_23_P212696	FSTL1	NM_007085	ref|Homo sapiens follistatin-like 1 (FSTL1), mRNA [NM_007085]	6.36188	6.23355	NA	6.12561	NA	6.75312	6.85263	7.27997	8.22982	6.71477	7.37816	8.58112	#DIV/0!	-0.141649	0.906482	0.538594	-0.0981876	0.934206
A_23_P110473	NAIP	NM_004536	ref|Homo sapiens NLR family, apoptosis inhibitory protein (NAIP), transcript variant 1, mRNA [NM_004536]	9.13546	8.99208	10.1849	9.06283	8.70494	9.73123	9.05698	9.09737	9.92939	8.41176	9.19551	9.77437	0.133192	0.0726275	1.05163	0.395705	-0.0981366	0.934239
A_33_P3321946	MOSPD3	NM_023948	ref|Homo sapiens motile sperm domain containing 3 (MOSPD3), transcript variant 1, mRNA [NM_023948]	9.88288	NA	9.13582	9.70836	8.6745	9.30505	9.52961	9.27755	9.01303	9.70211	9.37558	8.84338	0.990203	0.204303	1.15213	0.77688	-0.0980337	0.934306
A_23_P122863	GRB10	NM_001001555	ref|Homo sapiens growth factor receptor-bound protein 10 (GRB10), transcript variant 4, mRNA [NM_001001555]	8.72271	8.78087	9.18862	9.07971	8.94949	9.58055	7.84675	8.64173	7.88063	7.3825	8.27042	7.97866	0.0477615	-0.298833	0.81291	0.29326	-0.0980308	0.934307
A_33_P3404651	TTC7A	NM_020458	ref|Homo sapiens tetratricopeptide repeat domain 7A (TTC7A), mRNA [NM_020458]	9.7354	10.9017	10.6687	10.4391	10.8379	9.60848	10.5466	9.70163	9.96723	10.8316	10.0652	9.31977	0.809549	0.229569	1.17248	0.999175	-0.0980081	0.934322
A_33_P3354203	NELL1	ENST00000534263	ens|NEL-like 1 (chicken) [Source:HGNC Symbol;Acc:7750] [ENST00000534263]	7.03717	7.16832	6.83301	7.04159	6.73743	6.66662	6.89928	7.13511	7.00998	6.79892	7.10777	7.38362	0.258977	0.299747	1.23093	0.633897	-0.0977871	0.934465
A_33_P3245489	ADAMTSL5	NM_213604	ref|Homo sapiens ADAMTS-like 5 (ADAMTSL5), mRNA [NM_213604]	14.5022	14.3332	14.3222	14.0081	13.9435	14.3308	13.9672	14.627	14.2116	14.3093	14.0182	14.411	0.197108	0.325099	1.25275	0.946566	-0.097764	0.93448
A_24_P411561	HAVCR2	NM_032782	ref|Homo sapiens hepatitis A virus cellular receptor 2 (HAVCR2), mRNA [NM_032782]	12.2443	12.2036	12.349	12.5333	12.4497	12.4941	12.748	12.5189	12.9022	12.8663	12.3607	12.8457	0.0336194	-0.249712	0.841064	0.729205	-0.0977473	0.934491
A_23_P49429	NUDT16L1	NM_032349	ref|Homo sapiens nudix (nucleoside diphosphate linked moiety X)-type motif 16-like 1 (NUDT16L1), transcript variant 1, mRNA [NM_032349]	11.7314	11.8236	11.2799	11.5455	12	11.5667	11.7382	12.2776	11.8765	11.974	12.3354	11.6183	0.583612	0.164697	1.12093	0.942461	-0.097501	0.934651
A_23_P39814	CIR1	NM_004882	ref|Homo sapiens corepressor interacting with RBPJ, 1 (CIR1), mRNA [NM_004882]	13.3215	12.1464	12.3191	13.8152	11.9054	12.3185	14.2952	12.986	13.3647	14.5001	13.0354	13.4622	0.734928	0.000580608	1.0004	0.125441	-0.0974928	0.934656
A_33_P3328284	A_33_P3328284	A_33_P3328284	Unknown	9.36954	8.93537	8.77282	9.67725	9.11999	8.93129	9.60623	9.115	8.78674	9.66403	9.21233	8.80725	0.0421624	-0.184612	0.879885	0.118529	-0.0973281	0.934763
A_23_P121702	OCIAD2	NM_001014446	ref|Homo sapiens OCIA domain containing 2 (OCIAD2), transcript variant 1, mRNA [NM_001014446]	10.4013	9.54192	10.4558	10.7558	9.31927	10.4691	10.4631	9.6691	10.1172	10.6761	10.2142	10.1566	0.799928	-0.0678017	0.954091	0.214979	-0.0970402	0.934949
A_23_P115482	UBE2T	NM_014176	ref|Homo sapiens ubiquitin-conjugating enzyme E2T (putative) (UBE2T), mRNA [NM_014176]	7.35578	7.03985	7.39465	7.3531	6.86407	7.67684	8.30607	9.89775	9.28488	8.15303	9.79565	9.38163	0.819855	0.00268004	1.00186	0.560059	-0.0967491	0.935138
A_33_P3230663	LOC100130232	XM_003118603	ref|PREDICTED: Homo sapiens LP2209 (LOC100130232), mRNA [XM_003118603]	6.95654	7.1072	7.30385	7.17699	7.02375	7.53927	6.33829	6.59162	7.43582	NA	6.29646	7.08009	0.354582	-0.0697899	0.952777	0.0590632	-0.096655	0.935199
A_23_P250735	CBX7	NM_175709	ref|Homo sapiens chromobox homolog 7 (CBX7), mRNA [NM_175709]	9.07564	9.07963	9.31765	8.73852	8.91231	9.32665	9.16917	9.2974	9.47794	9.394	9.67629	8.8739	0.240177	0.167326	1.12298	0.999763	-0.0966091	0.935229
A_33_P3394347	CLRN1-AS1	NR_024066	ref|Homo sapiens CLRN1 antisense RNA 1 (non-protein coding) (CLRN1-AS1), non-coding RNA [NR_024066]	9.06345	8.2488	7.9824	8.55248	7.81502	8.08525	7.95707	8.4734	8.30615	7.57179	8.44854	8.40273	0.283195	0.163549	1.12004	0.545108	-0.0965762	0.93525
A_33_P3414880	LOC339192	XR_115108	ref|PREDICTED: Homo sapiens hypothetical LOC339192 (LOC339192), partial miscRNA [XR_115108]	11.4533	10.3352	11.4229	11.5228	12.0188	11.6813	11.1388	11.2329	12.046	10.8663	11.3295	11.6331	0.318759	-0.258389	0.836021	0.325507	-0.0965438	0.935271
A_24_P243749	PDK4	NM_002612	ref|Homo sapiens pyruvate dehydrogenase kinase, isozyme 4 (PDK4), nuclear gene encoding mitochondrial protein, mRNA [NM_002612]	6.71341	6.90077	6.60758	6.33654	6.31513	6.39881	7.86229	6.88603	6.62906	7.53334	6.98247	6.2181	0.0698782	0.376867	1.29852	0.305801	-0.0964403	0.935338
A_23_P104464	ALOX5	NM_000698	ref|Homo sapiens arachidonate 5-lipoxygenase (ALOX5), mRNA [NM_000698]	11.4317	NA	10.8487	10.5571	10.7421	10.5074	12.0354	11.8673	11.3278	12.288	11.9637	10.7662	0.263143	0.583086	1.49805	0.803123	-0.0963917	0.935369
A_33_P3255229	SETD7	BC066361	gb|Homo sapiens cDNA clone IMAGE:5312439. [BC066361]	8.69738	8.20729	7.93021	8.45329	8.03707	7.59852	7.84449	7.26968	7.22204	7.36595	7.5403	7.01522	0.0334646	0.17022	1.12523	0.592336	-0.0962666	0.935451
A_33_P3270639	A_33_P3270639	A_33_P3270639	Unknown	7.03878	6.25733	6.77919	6.2339	NA	6.60606	6.9364	6.84888	6.63244	7.07345	6.5404	6.94511	0.365113	0.359212	1.28273	0.822771	-0.0962304	0.935474
A_33_P3663142	FLJ12334	NR_033875	ref|Homo sapiens hypothetical LOC400946 (FLJ12334), non-coding RNA [NR_033875]	6.7658	6.44975	6.66324	6.45171	NA	6.34148	6.4725	6.63482	6.6472	6.71263	NA	6.74945	0.00768343	0.266646	1.20301	0.243732	-0.0962128	0.935486
A_33_P3329444	MAMSTR	NM_182574	ref|Homo sapiens MEF2 activating motif and SAP domain containing transcriptional regulator (MAMSTR), transcript variant 2, mRNA [NM_182574]	6.59009	7.08911	6.9513	6.40579	6.51107	6.39657	7.23647	7.3003	6.81739	7.42155	7.33266	6.81844	0.0750209	0.545505	1.45953	0.328636	-0.0961995	0.935494
A_33_P3355266	TINAGL1	NM_022164	ref|Homo sapiens tubulointerstitial nephritis antigen-like 1 (TINAGL1), transcript variant 1, mRNA [NM_022164]	13.7397	13.2275	13.3741	13.5682	13.1317	13.1209	13.6963	13.7972	13.5504	12.9891	13.7922	13.7995	0.0622639	0.242395	1.18295	0.643471	-0.0959095	0.935682
A_33_P3236340	LOC100133131	AF289593	gb|Homo sapiens clone pp7683 unknown mRNA. [AF289593]	7.1566	6.74426	6.93167	7.29354	6.83066	6.89998	6.91777	6.78764	7.33828	6.32726	7.01332	7.33094	0.329375	0.0316918	1.02221	0.660125	-0.095556	0.935911
A_33_P3290235	LOC149950	NR_034152	ref|Homo sapiens hypothetical LOC149950 (LOC149950), non-coding RNA [NR_034152]	9.09738	8.59715	8.5791	8.44516	8.10833	8.43336	8.7995	9.16741	8.71655	8.29012	8.89503	8.91497	0.102746	0.163793	1.12023	0.448572	-0.0955294	0.935929
A_33_P3371663	LTK	NM_002344	ref|Homo sapiens leukocyte receptor tyrosine kinase (LTK), transcript variant 1, mRNA [NM_002344]	11.3274	10.4884	10.1711	10.8369	10.3808	10.3764	10.9711	11.8669	10.5006	10.9881	11.5492	11.0662	0.581827	0.107695	1.07751	0.764292	-0.0951386	0.936182
A_23_P23765	ITGB3BP	NM_014288	ref|Homo sapiens integrin beta 3 binding protein (beta3-endonexin) (ITGB3BP), transcript variant 2, mRNA [NM_014288]	7.62939	6.7375	7.09624	7.81007	7.01195	6.96023	8.45442	7.58	7.69948	8.33119	7.79434	7.62267	0.48191	0.0842862	1.06016	0.968121	-0.0948536	0.936367
A_33_P3257460	DPM3	NM_018973	ref|Homo sapiens dolichyl-phosphate mannosyltransferase polypeptide 3 (DPM3), transcript variant 1, mRNA [NM_018973]	12.5969	12.5902	12.2065	12.3779	12.6017	12.3415	12.5517	12.7128	12.5526	12.6474	12.9769	12.3784	0.837529	0.21233	1.15856	0.675679	-0.0947635	0.936426
A_24_P328524	KALRN	NM_003947	ref|Homo sapiens kalirin, RhoGEF kinase (KALRN), transcript variant 2, mRNA [NM_003947]	6.88157	NA	NA	6.6175	6.11299	6.51661	7.92673	7.24709	7.31743	7.769	7.41218	7.2705	#DIV/0!	0.364959	1.28785	0.902014	-0.0947517	0.936433
A_33_P3339336	FAM86FP	NR_024254	ref|Homo sapiens family with sequence similarity 86, member F, pseudogene (FAM86FP), non-coding RNA [NR_024254]	8.05586	6.84147	6.83746	7.48236	6.82329	NA	NA	7.42762	7.25656	7.60733	7.4368	7.01142	0.479826	-0.311356	0.805884	0.523821	-0.0947084	0.936461
A_23_P68511	ANGPT4	NM_015985	ref|Homo sapiens angiopoietin 4 (ANGPT4), mRNA [NM_015985]	6.92549	6.98105	6.80689	6.6584	NA	6.47825	6.46494	7.00571	6.5139	6.54438	6.64484	6.60855	0.0655509	0.357161	1.2809	0.717288	-0.0946494	0.9365
A_23_P203957	TMTC1	NM_175861	ref|Homo sapiens transmembrane and tetratricopeptide repeat containing 1 (TMTC1), transcript variant 2, mRNA [NM_175861]	9.093	8.36588	8.78321	9.3788	8.99025	9.09607	9.12513	9.27777	8.96445	9.21969	9.65913	9.18532	0.0642342	-0.312863	0.805043	0.10747	-0.0945625	0.936556
A_23_P156826	C6orf105	NM_032744	ref|Homo sapiens chromosome 6 open reading frame 105 (C6orf105), transcript variant 2, mRNA [NM_032744]	7.78718	7.16449	7.46686	7.88362	7.57181	7.58824	8.13014	8.17817	8.50992	7.69592	8.27261	8.30697	0.171853	-0.121388	0.919303	0.358587	-0.0944396	0.936636
A_32_P189790	DKFZp779M0652	NR_027134	ref|Homo sapiens hypothetical DKFZp779M0652 (DKFZp779M0652), non-coding RNA [NR_027134]	6.55493	6.08499	6.13825	6.31566	6.51006	6.13026	6.62988	6.39614	6.45228	6.69835	NA	6.39507	0.789574	-0.177417	0.884285	0.943103	-0.0944321	0.936641
A_23_P10785	VTI1A	NM_145206	ref|Homo sapiens vesicle transport through interaction with t-SNAREs homolog 1A (yeast) (VTI1A), mRNA [NM_145206]	8.79802	8.36115	8.3582	8.49188	8.54086	8.68303	8.75043	8.38722	8.34299	8.48149	8.61673	8.02947	0.761941	-0.17971	0.882881	0.568769	-0.0942638	0.93675
A_23_P25873	WDHD1	NM_007086	ref|Homo sapiens WD repeat and HMG-box DNA binding protein 1 (WDHD1), transcript variant 1, mRNA [NM_007086]	8.80941	8.10817	8.88269	8.40288	7.96106	8.65339	9.2669	9.44034	9.36962	9.06568	9.5814	9.46372	0.0763093	0.406535	1.3255	0.925542	-0.0940966	0.936859
A_24_P404458	ITGB1BP3	NM_170678	ref|Homo sapiens integrin beta 1 binding protein 3 (ITGB1BP3), mRNA [NM_170678]	7.15707	6.30511	NA	7.05569	6.37072	6.63267	7.41376	6.30976	6.18533	7.69064	6.40382	6.3579	0.865682	0.0984184	1.0706	0.0758273	-0.0940596	0.936883
A_23_P106661	CMTM1	NM_052999	ref|Homo sapiens CKLF-like MARVEL transmembrane domain containing 1 (CMTM1), transcript variant 17, mRNA [NM_052999]	7.24076	NA	6.69966	7.17043	7.5155	7.19861	6.87032	6.87406	6.47453	6.96391	7.43096	6.507	0.589153	-0.228398	0.853582	0.3029	-0.0935842	0.937192
A_23_P91283	CASS4	NM_020356	ref|Homo sapiens Cas scaffolding protein family member 4 (CASS4), transcript variant 2, mRNA [NM_020356]	6.76249	6.55836	6.43543	7.75424	NA	6.35826	6.44782	6.22496	6.55387	6.30846	6.62141	6.54139	0.54944	-0.497893	0.70814	0.664083	-0.0935696	0.937201
A_23_P59069	HIST1H2BO	NM_003527	ref|Homo sapiens histone cluster 1, H2bo (HIST1H2BO), mRNA [NM_003527]	10.4445	9.62536	10.8844	10.6469	9.86353	10.4449	11.1367	10.5428	11.4476	11.4127	10.8353	11.2303	0.998924	-0.000368268	0.999745	0.556424	-0.0935657	0.937204
A_33_P3254121	RNASET2	ENST00000358165	ens|ribonuclease T2 [Source:HGNC Symbol;Acc:21686] [ENST00000358165]	8.36314	7.67397	7.58603	7.79229	7.57821	7.27743	7.91939	8.92923	7.91083	7.82243	8.01286	8.06864	0.141646	0.0957663	1.06863	0.471671	-0.0934725	0.937264
A_23_P104046	BPNT1	NM_006085	ref|Homo sapiens 3'(2'), 5'-bisphosphate nucleotidase 1 (BPNT1), mRNA [NM_006085]	10.1538	9.8428	10.0958	9.91472	9.83432	9.51017	10.6286	9.97277	9.95179	10.4314	10.0659	9.55806	0.239578	0.261484	1.19871	0.361551	-0.0931752	0.937457
A_24_P106591	MUTED	NM_201280	ref|Homo sapiens muted homolog (mouse) (MUTED), transcript variant 1, mRNA [NM_201280]	11.079	11.2022	10.9306	10.6872	11.1733	10.8885	11.4375	11.1081	11.1849	11.278	11.5589	10.9701	0.323704	0.190523	1.14118	0.915645	-0.093136	0.937483
A_32_P6172	LOC100128822	NR_027387	ref|Homo sapiens hypothetical LOC100128822 (LOC100128822), non-coding RNA [NR_027387]	8.61503	8.21062	8.13401	8.35457	7.42486	7.69831	8.24798	7.24081	7.49355	7.58626	7.62443	6.97949	0.0853886	0.512309	1.42633	0.503728	-0.0927135	0.937757
A_33_P3370930	LAMB1	ENST00000393559	ens|laminin, beta 1 [Source:HGNC Symbol;Acc:6486] [ENST00000393559]	8.64075	8.13205	7.97992	7.87525	7.53594	7.9016	7.81741	8.58148	8.24812	7.29784	8.34077	8.34676	0.14592	0.256802	1.19483	0.34257	-0.092645	0.937802
A_23_P107454	KRTAP3-1	NM_031958	ref|Homo sapiens keratin associated protein 3-1 (KRTAP3-1), mRNA [NM_031958]	7.34262	6.60305	6.43109	7.40507	7.26724	6.85134	6.83586	7.00842	7.08636	7.10095	7.12366	6.92462	0.160186	-0.664194	0.631041	0.618984	-0.0925346	0.937874
A_23_P213166	C4orf21	NM_018392	ref|Homo sapiens chromosome 4 open reading frame 21 (C4orf21), mRNA [NM_018392]	6.66786	6.34159	6.34609	6.57268	NA	6.32016	6.93518	7.99133	7.36359	6.41681	7.68043	7.45603	0.330682	-0.100333	0.932818	0.304298	-0.0924408	0.937935
A_33_P3353552	SLC48A1	NM_017842	ref|Homo sapiens solute carrier family 48 (heme transporter), member 1 (SLC48A1), mRNA [NM_017842]	12.594	12.1575	12.4454	12.2662	12.0899	12.4838	13.7673	13.4159	13.5566	13.9796	13.6487	13.6046	0.388269	0.179152	1.13222	0.106654	-0.0921683	0.938112
A_23_P23765	ITGB3BP	NM_014288	ref|Homo sapiens integrin beta 3 binding protein (beta3-endonexin) (ITGB3BP), transcript variant 2, mRNA [NM_014288]	7.72914	7.05747	NA	8.03827	7.15084	6.96659	8.57174	7.88108	7.85555	8.64428	7.97319	7.83401	0.313262	0.242464	1.18301	0.306934	-0.0921094	0.93815
A_23_P147431	LYN	NM_002350	ref|Homo sapiens v-yes-1 Yamaguchi sarcoma viral related oncogene homolog (LYN), transcript variant 1, mRNA [NM_002350]	12.1154	11.6938	12.4783	11.8974	12.1599	12.3657	12.3526	12.6856	13.1609	12.071	12.7777	12.9442	0.851425	-0.0445114	0.969618	0.361059	-0.0920654	0.938179
A_23_P113034	C10orf11	NM_032024	ref|Homo sapiens chromosome 10 open reading frame 11 (C10orf11), mRNA [NM_032024]	9.32739	8.41723	8.00117	9.32285	NA	8.22956	9.1332	8.71798	8.01973	9.02999	8.80987	7.8013	0.512668	-0.358975	0.779718	0.486811	-0.0918909	0.938292
A_33_P3238521	LOC100131884	ENST00000307499	gb|Homo sapiens cDNA FLJ40382 fis, clone TESTI2035775. [AK097701]	12.2401	11.8832	11.8299	11.8303	11.802	11.7342	11.6862	12.2769	11.9448	11.5763	12.0365	12.2433	0.209665	0.0812456	1.05793	0.925014	-0.0916825	0.938428
A_23_P147431	LYN	NM_002350	ref|Homo sapiens v-yes-1 Yamaguchi sarcoma viral related oncogene homolog (LYN), transcript variant 1, mRNA [NM_002350]	12.0383	11.7208	12.4679	11.8047	12.0216	12.2824	12.2757	12.6681	13.129	11.9725	12.7597	12.8735	0.838627	0.0167656	1.01169	0.337381	-0.091644	0.938453
A_23_P146146	ATP6V0D2	NM_152565	ref|Homo sapiens ATPase, H+ transporting, lysosomal 38kDa, V0 subunit d2 (ATP6V0D2), mRNA [NM_152565]	NA	9.27669	8.19916	10.0185	9.0593	8.71989	11.5584	NA	10.2256	11.3405	10.9835	10.3482	0.751766	-0.321378	0.800305	0.826268	-0.0914555	0.938575
A_23_P12082	CHI3L2	NM_001025199	ref|Homo sapiens chitinase 3-like 2 (CHI3L2), transcript variant 3, mRNA [NM_001025199]	10.5321	8.94213	9.57518	10.9081	8.9944	9.79271	11.1985	10.047	9.88483	11.4256	10.1383	9.90231	0.147824	-0.217524	0.86004	0.20975	-0.0912432	0.938714
A_23_P340922	ZNF414	NM_032370	ref|Homo sapiens zinc finger protein 414 (ZNF414), transcript variant 2, mRNA [NM_032370]	6.29819	6.83276	6.74786	6.51869	6.82462	6.28435	7.18614	6.45582	6.62572	7.07084	NA	6.36237	0.717539	0.229176	1.17217	0.237299	-0.0908889	0.938944
A_23_P152655	ICAM2	NM_000873	ref|Homo sapiens intercellular adhesion molecule 2 (ICAM2), transcript variant 5, mRNA [NM_000873]	9.62897	NA	10.0428	8.92435	9.03979	9.33578	10.0584	10.1031	10.1834	10.2272	10.1939	10.0779	0.00108042	0.796103	1.7364	0.593327	-0.0908072	0.938997
A_33_P3703501	GALNT10	NM_198321	ref|Homo sapiens UDP-N-acetyl-alpha-D-galactosamine:polypeptide N-acetylgalactosaminyltransferase 10 (GalNAc-T10) (GALNT10), mRNA [NM_198321]	8.92377	8.46445	8.40664	8.66442	8.21273	8.37397	8.7932	8.81339	8.74298	8.88374	9.12128	8.68058	0.134934	0.0904764	1.06472	0.406592	-0.0905431	0.939169
A_23_P166807	PCBP4	NM_033010	ref|Homo sapiens poly(rC) binding protein 4 (PCBP4), transcript variant 4, mRNA [NM_033010]	7.49708	7.72196	7.55864	7.97251	7.70302	7.27984	8.68314	7.66886	7.45562	8.89407	7.75929	6.94814	0.813972	-0.144376	0.90477	0.786325	-0.0904298	0.939243
A_23_P1014	C1orf97	NR_026761	ref|Homo sapiens chromosome 1 open reading frame 97 (C1orf97), non-coding RNA [NR_026761]	10.1388	9.73081	9.78868	10.1572	9.96304	9.7079	10.5788	10.0576	10.1885	10.2789	10.2989	9.87826	0.602336	-0.174357	0.886163	0.569247	-0.0904206	0.939249
A_23_P424734	EXOC3L1	NM_178516	ref|Homo sapiens exocyst complex component 3-like 1 (EXOC3L1), mRNA [NM_178516]	8.52415	7.55973	7.44245	7.57835	8.21746	7.22969	7.91993	7.86288	7.57576	NA	7.86739	8.039	0.753177	-0.0186197	0.987177	0.493798	-0.0903175	0.939316
A_23_P104876	SPA17	NM_017425	ref|Homo sapiens sperm autoantigenic protein 17 (SPA17), mRNA [NM_017425]	8.79761	8.66711	8.61964	8.53721	NA	8.55676	8.98019	NA	8.79274	8.97655	8.98876	8.52318	0.349167	0.120129	1.08683	0.491386	-0.090078	0.939472
A_33_P3315949	CCDC103	NM_213607	ref|Homo sapiens coiled-coil domain containing 103 (CCDC103), mRNA [NM_213607]	6.74363	6.99796	6.57574	6.33806	6.23177	6.39397	7.06778	6.50809	6.49846	6.84486	6.35105	NA	0.117752	0.405566	1.32461	0.109277	-0.0898603	0.939614
A_23_P22382	TBC1D10B	NM_015527	ref|Homo sapiens TBC1 domain family, member 10B (TBC1D10B), mRNA [NM_015527]	13.6092	13.1476	13.193	13.0339	13.1373	13.2074	13.0758	13.493	13.2082	12.8581	13.3689	13.2976	0.427042	0.0556458	1.03932	0.452435	-0.0894268	0.939896
A_33_P3245620	A_33_P3245620	A_33_P3245620	Unknown	10.9363	10.3105	10.5595	9.9427	10.2815	10.3069	10.4869	10.6231	10.5499	10.4638	10.6393	11.2349	0.282161	0.278023	1.21253	0.428877	-0.0893623	0.939938
A_23_P19322	C6orf64	NM_018322	ref|Homo sapiens chromosome 6 open reading frame 64 (C6orf64), mRNA [NM_018322]	8.15887	7.89441	8.13774	8.01797	7.94815	8.01106	8.1314	8.19223	8.41548	8.31369	8.28156	8.19173	0.373146	0.126682	1.09178	0.908532	-0.089326	0.939962
A_33_P3407374	A_33_P3407374	A_33_P3407374	Unknown	16.1286	16.061	16.0779	16.0547	16.1356	15.6268	15.8038	16.0986	16.2644	16.1879	15.6485	16.2648	0.438639	0.0231674	1.01619	0.935981	-0.0892519	0.94001
A_23_P206059	PRC1	NM_003981	ref|Homo sapiens protein regulator of cytokinesis 1 (PRC1), transcript variant 1, mRNA [NM_003981]	8.18982	NA	NA	7.22131	7.12242	7.18665	7.83904	9.51777	8.8293	7.30484	9.32808	8.91837	#DIV/0!	1.00317	2.0044	0.361296	-0.089074	0.940126
A_23_P12189	DFFA	NM_213566	ref|Homo sapiens DNA fragmentation factor, 45kDa, alpha polypeptide (DFFA), transcript variant 2, mRNA [NM_213566]	8.90548	8.90059	8.63817	8.60715	8.8266	8.54988	9.41617	9.14521	8.98434	9.23416	9.29515	8.69478	0.168434	0.293432	1.22555	0.502741	-0.0889509	0.940206
A_24_P239177	MUC4	NM_018406	ref|Homo sapiens mucin 4, cell surface associated (MUC4), transcript variant 1, mRNA [NM_018406]	10.4206	10.6734	10.5672	9.75128	10.6436	10.5588	9.87419	11.2283	10.8418	9.56802	11.0925	10.9305	0.390312	0.00842128	1.00585	0.411237	-0.0886906	0.940376
A_33_P3347522	A_33_P3347522	A_33_P3347522	Unknown	15.4791	15.2411	15.3978	15.319	15.1194	14.989	14.8588	15.4858	15.3754	15.4635	15.0198	15.5317	0.124849	0.27838	1.21283	0.781358	-0.0880994	0.940761
A_32_P207243	AF132973	AF132973	gb|Homo sapiens CGI-39 protein mRNA, complete cds. [AF132973]	8.56264	8.04429	8.21115	8.09111	8.0653	8.09905	8.24631	8.48593	8.14093	7.74032	9.15839	8.33412	0.330425	0.120041	1.08677	0.759517	-0.0878113	0.940949
A_23_P116898	A2M	NM_000014	ref|Homo sapiens alpha-2-macroglobulin (A2M), mRNA [NM_000014]	15.5632	15.3085	15.3691	15.6109	15.732	15.851	15.7905	16.2167	16.3165	16.2922	16.3452	16.3045	0.144576	-0.362864	0.777619	0.311115	-0.0877348	0.940999
A_23_P103617	ANXA9	NM_003568	ref|Homo sapiens annexin A9 (ANXA9), mRNA [NM_003568]	6.91764	6.86385	6.66353	6.65894	NA	6.73993	6.92053	6.94095	NA	7.01824	7.28147	6.69293	0.68281	0.164417	1.12071	0.322088	-0.0875041	0.94115
A_33_P3315268	KRT78	NM_173352	ref|Homo sapiens keratin 78 (KRT78), mRNA [NM_173352]	8.27882	7.58884	7.79976	7.6942	7.50922	7.64667	8.32669	8.40155	8.14117	8.41418	8.44903	8.15307	0.225849	0.153087	1.11195	0.154142	-0.0874899	0.941159
A_33_P3391105	LRP1	NM_002332	ref|Homo sapiens low density lipoprotein receptor-related protein 1 (LRP1), mRNA [NM_002332]	8.01638	7.87342	7.43596	7.72945	7.43846	7.65046	7.81047	8.08656	7.87024	7.96108	7.9576	7.48628	0.480131	0.222965	1.16713	0.51594	-0.0873659	0.94124
A_23_P121926	SEPP1	NM_005410	ref|Homo sapiens selenoprotein P, plasma, 1 (SEPP1), transcript variant 1, mRNA [NM_005410]	7.31666	7.79656	8.10423	6.33059	6.9478	7.50884	NA	6.22496	6.20722	NA	6.34023	6.26654	0.0193742	0.848756	1.80095	0.19744	-0.0872936	0.941287
A_33_P3272553	NCAPH2	NM_014551	ref|Homo sapiens non-SMC condensin II complex, subunit H2 (NCAPH2), transcript variant 1, mRNA [NM_014551]	7.40519	7.31951	7.44085	7.34566	7.19057	7.2761	8.0616	7.46702	7.46729	7.80915	7.55453	7.2686	0.0624538	0.129086	1.0936	0.369475	-0.0872393	0.941322
A_23_P122863	GRB10	NM_001001555	ref|Homo sapiens growth factor receptor-bound protein 10 (GRB10), transcript variant 4, mRNA [NM_001001555]	8.81569	8.90551	9.21966	9.09061	9.06848	9.5874	7.77781	8.65898	7.98059	7.32978	8.21205	8.06774	0.0453195	-0.185105	0.879585	0.269897	-0.0871438	0.941385
A_33_P3799692	LOC338620	BC043009	gb|Homo sapiens hypothetical protein LOC338620, mRNA (cDNA clone IMAGE:6023208), partial cds. [BC043009]	7.74124	6.73007	6.67217	7.69067	6.77732	6.80997	7.81452	7.47229	7.1903	7.70011	7.55928	6.95448	0.496519	-0.0799015	0.946122	0.449681	-0.0869957	0.941481
A_23_P350574	FCRLB	NM_001002901	ref|Homo sapiens Fc receptor-like B (FCRLB), mRNA [NM_001002901]	10.6039	9.40337	10.9102	10.5723	9.4141	10.6329	9.76055	9.05104	10.1321	9.84748	9.1654	9.97111	0.383677	0.0315902	1.02214	0.892066	-0.0869241	0.941528
A_23_P28953	DNMT3B	NM_175850	ref|Homo sapiens DNA (cytosine-5-)-methyltransferase 3 beta (DNMT3B), transcript variant 6, mRNA [NM_175850]	6.70407	6.88167	6.16889	NA	6.51429	6.29878	6.89544	NA	6.57967	6.92134	6.82413	6.22461	0.716351	0.297541	1.22905	0.546347	-0.0865715	0.941758
A_33_P3250133	VSIG10	NM_019086	ref|Homo sapiens V-set and immunoglobulin domain containing 10 (VSIG10), mRNA [NM_019086]	7.18177	7.15139	7.1843	6.93163	7.03655	6.82929	7.53697	7.20345	7.38139	7.50055	7.46788	7.09825	0.0746301	0.250135	1.18932	0.918193	-0.0864883	0.941812
A_24_P83738	ASTN2	NM_198188	ref|Homo sapiens astrotactin 2 (ASTN2), transcript variant 4, mRNA [NM_198188]	10.9017	10.5125	11.0571	11.2699	9.99596	11.2186	10.1009	10.9359	10.8974	9.86809	11.1652	10.9839	0.988368	-0.316933	0.802775	0.858244	-0.0864593	0.941831
A_23_P57306	CHAF1B	NM_005441	ref|Homo sapiens chromatin assembly factor 1, subunit B (p60) (CHAF1B), mRNA [NM_005441]	7.66829	7.46862	7.45625	7.44683	7.43372	7.50353	8.31424	9.53522	9.02311	7.98153	9.53091	9.10947	0.473163	0.0217968	1.01522	0.579005	-0.0863595	0.941897
A_23_P104046	BPNT1	NM_006085	ref|Homo sapiens 3'(2'), 5'-bisphosphate nucleotidase 1 (BPNT1), mRNA [NM_006085]	10.3258	10.4436	10.2791	10.1398	9.97281	9.89663	10.8255	10.2751	10.2866	10.6386	10.3728	9.70856	0.0542981	0.352939	1.27716	0.373947	-0.0862933	0.94194
A_33_P3271594	TRIM54	NM_032546	ref|Homo sapiens tripartite motif containing 54 (TRIM54), transcript variant 1, mRNA [NM_032546]	12.3233	12.0042	11.1015	12.7424	12.9224	12.015	14.1223	NA	12.8674	14.698	13.5811	12.9373	0.0454346	-0.738186	0.599493	0.423024	-0.086186	0.94201
A_23_P256455	RPA3	NM_002947	ref|Homo sapiens replication protein A3, 14kDa (RPA3), mRNA [NM_002947]	NA	10.8337	11.1828	10.9404	11.1561	10.9125	11.0219	NA	11.4226	10.782	12.0244	11.3084	0.944242	0.0678988	1.04819	0.217035	-0.0861236	0.942051
A_33_P3275826	A_33_P3275826	A_33_P3275826	Unknown	16.9404	16.759	16.7885	16.6814	16.7642	16.5372	16.4897	17.0103	16.8271	16.9423	16.9111	16.9132	0.192131	0.10708	1.07705	0.461678	-0.0860494	0.942099
A_33_P3222664	XM_001718031	XM_001718031	ref|PREDICTED: Homo sapiens hypothetical protein LOC100133214 (LOC100133214), mRNA [XM_001718031]	10.6322	10.3818	10.5167	10.0091	9.91626	10.2868	10.5887	10.7301	10.3979	10.4124	10.7611	10.6745	0.0614353	0.507625	1.42171	0.769764	-0.0858276	0.942244
A_33_P3812815	PKD1	NM_000296	ref|Homo sapiens polycystic kidney disease 1 (autosomal dominant) (PKD1), transcript variant 2, mRNA [NM_000296]	13.0072	12.7796	12.8436	12.9277	12.5602	12.4444	12.9625	13.1306	12.9037	12.4887	13.0482	13.0714	0.128418	0.283359	1.21703	0.559649	-0.0856961	0.94233
A_24_P104512	EVPL	NM_001988	ref|Homo sapiens envoplakin (EVPL), mRNA [NM_001988]	10.3622	9.99382	9.72162	9.63059	9.39249	9.74067	9.71504	10.1856	9.86823	9.41226	10.2432	9.95392	0.199149	0.36323	1.2863	0.712041	-0.0856874	0.942335
A_24_P200427	PAICS	NM_001079525	ref|Homo sapiens phosphoribosylaminoimidazole carboxylase, phosphoribosylaminoimidazole succinocarboxamide synthetase (PAICS), transcript variant 1, mRNA [NM_001079525]	10.3683	10.2054	10.1226	9.98131	9.82448	10.0941	10.5081	NA	10.5016	9.64456	10.6284	10.5903	0.154423	0.224085	1.16804	0.565157	-0.0854533	0.942488
A_33_P3229067	HIST1H2BN	NM_003520	ref|Homo sapiens histone cluster 1, H2bn (HIST1H2BN), mRNA [NM_003520]	8.92199	8.32574	8.57805	8.30178	8.99422	8.20418	8.71618	8.6181	8.7643	8.80155	8.56555	9.0665	0.809264	0.276271	1.21106	0.392478	-0.0853746	0.94254
A_33_P3397716	LOC401320	AK097240	gb|Homo sapiens cDNA FLJ39921 fis, clone SPLEN2020417. [AK097240]	6.15911	6.54789	NA	6.21941	6.20943	6.22109	6.52141	6.2127	6.17451	6.28681	6.30916	NA	0.612236	0.134094	1.0974	0.748345	-0.0852862	0.942598
A_24_P21887	PLCH2	NM_014638	ref|Homo sapiens phospholipase C, eta 2 (PLCH2), mRNA [NM_014638]	6.25	6.18797	6.64468	6.10026	NA	6.62958	NA	6.58397	6.53673	6.64562	6.70761	6.60318	0.436032	-0.114918	0.923435	0.186055	-0.0852736	0.942606
A_23_P207400	BRCA1	NM_007300	ref|Homo sapiens breast cancer 1, early onset (BRCA1), transcript variant 2, mRNA [NM_007300]	7.1906	7.36752	NA	6.80891	6.76093	NA	8.25094	9.22805	8.80325	7.60766	9.28644	8.88817	0.142448	0.494138	1.40848	0.556921	-0.0849171	0.942839
A_33_P3265920	PTPN4	NM_002830	ref|Homo sapiens protein tyrosine phosphatase, non-receptor type 4 (megakaryocyte) (PTPN4), mRNA [NM_002830]	7.66733	7.4215	7.38583	7.62381	7.27611	7.10684	7.1671	6.82715	6.89284	7.03841	6.9777	6.64582	0.149409	0.14539	1.10603	0.589411	-0.0848515	0.942882
A_33_P3320748	FDX1L	NM_001031734	ref|Homo sapiens ferredoxin 1-like (FDX1L), nuclear gene encoding mitochondrial protein, mRNA [NM_001031734]	12.0157	11.663	11.5852	11.5937	11.618	11.5642	11.7524	12.0679	11.9031	11.7267	12.0748	11.9879	0.336903	0.0692997	1.04921	0.570968	-0.0847783	0.942929
A_23_P214897	AKAP12	NM_144497	ref|Homo sapiens A kinase (PRKA) anchor protein 12 (AKAP12), transcript variant 2, mRNA [NM_144497]	8.23218	7.47658	8.09257	9.49215	8.63548	8.94216	6.39792	6.61876	6.13451	6.40029	6.48257	6.54657	0.0125965	-0.849586	0.554944	0.629857	-0.0846437	0.943017
A_33_P3315134	DIRC3	NR_026597	ref|Homo sapiens disrupted in renal carcinoma 3 (DIRC3), non-coding RNA [NR_026597]	7.7925	NA	6.54695	8.55999	6.24828	6.62279	7.58311	6.22953	6.57466	7.94042	6.43533	6.65926	0.437293	0.546935	1.46098	0.111592	-0.084599	0.943047
A_33_P3301524	XRCC3	NM_001100119	ref|Homo sapiens X-ray repair complementing defective repair in Chinese hamster cells 3 (XRCC3), transcript variant 1, mRNA [NM_001100119]	8.33731	8.07077	8.0961	8.08771	8.22029	8.50903	8.533	9.76139	9.36228	8.60425	9.44682	9.51306	0.642443	-0.124187	0.917521	0.849939	-0.0845406	0.943085
A_23_P104372	DNAJC9	NM_015190	ref|Homo sapiens DnaJ (Hsp40) homolog, subfamily C, member 9 (DNAJC9), mRNA [NM_015190]	9.85129	10.0236	9.9354	9.52215	9.69107	9.84229	10.2225	10.926	10.4676	9.77651	10.9784	10.552	0.0865208	0.244327	1.18454	0.609292	-0.0844569	0.94314
A_23_P112004	LRRC6	NM_012472	ref|Homo sapiens leucine rich repeat containing 6 (LRRC6), mRNA [NM_012472]	7.30787	7.20244	7.1322	7.40974	6.89846	NA	7.56999	6.98301	7.28254	7.59131	7.36684	6.97142	0.705856	0.0483419	1.03408	0.890217	-0.0843046	0.943239
A_23_P112531	FAM102A	NM_001035254	ref|Homo sapiens family with sequence similarity 102, member A (FAM102A), transcript variant 1, mRNA [NM_001035254]	11.472	11.6466	11.6707	11.1777	11.947	11.4886	11.5551	11.5503	11.5133	11.7846	11.6344	11.3717	0.778379	0.158005	1.11574	0.648464	-0.0841354	0.94335
A_33_P3273255	ENST00000396407	ENST00000396407	ens|zinc finger protein 761 [Source:HGNC Symbol;Acc:23179] [ENST00000396407]	6.7453	6.52454	NA	6.55459	6.38671	6.11146	6.62769	6.19892	6.30519	6.5994	6.38928	6.36921	0.1016	0.248207	1.18773	0.356417	-0.0840939	0.943377
A_33_P3318911	INPP5K	NM_001135642	ref|Homo sapiens inositol polyphosphate-5-phosphatase K (INPP5K), transcript variant 3, mRNA [NM_001135642]	11.7101	11.291	11.3839	11.2472	11.356	11.4314	11.5076	11.5215	11.4923	11.6992	11.5917	11.3547	0.569287	0.0279324	1.01955	0.708588	-0.0840829	0.943384
A_23_P106103	AKAP5	NM_004857	ref|Homo sapiens A kinase (PRKA) anchor protein 5 (AKAP5), mRNA [NM_004857]	8.41082	8.42157	8.22364	8.5665	8.0494	8.59099	NA	6.73149	6.21728	6.20155	6.91521	NA	0.840363	-0.155682	0.897708	#DIV/0!	-0.0839896	0.943445
A_32_P90047	C4orf48	NM_001141936	ref|Homo sapiens chromosome 4 open reading frame 48 (C4orf48), transcript variant 2, mRNA [NM_001141936]	13.7928	13.4819	13.3031	13.3349	13.5648	13.5973	13.6697	13.8885	13.732	13.8155	14.1659	13.5625	0.915285	-0.0828491	0.944191	0.588962	-0.0834572	0.943793
A_33_P3251148	TSPO	NM_000714	ref|Homo sapiens translocator protein (18kDa) (TSPO), transcript variant PBR, mRNA [NM_000714]	17.2862	16.7269	16.6902	16.866	16.8008	16.8226	17.3251	16.9658	16.946	17.2691	17.0492	16.6928	0.723579	-0.0956931	0.935823	0.521415	-0.083381	0.943843
A_23_P116898	A2M	NM_000014	ref|Homo sapiens alpha-2-macroglobulin (A2M), mRNA [NM_000014]	15.4237	15.3365	15.2534	15.5302	15.4777	15.8368	15.7653	16.1138	16.2379	16.2089	NA	16.1846	0.212891	-0.193644	0.874394	0.576044	-0.082921	0.944144
A_23_P102890	MRPS6	NM_032476	ref|Homo sapiens mitochondrial ribosomal protein S6 (MRPS6), nuclear gene encoding mitochondrial protein, mRNA [NM_032476]	14.4905	13.9099	13.9916	14.5656	NA	14.1972	13.8595	13.6787	13.5591	13.8486	13.7613	13.3953	0.277153	-0.38976	0.763257	0.710826	-0.0826115	0.944347
A_33_P3283400	LOC100507747	XM_003119562	ref|PREDICTED: Homo sapiens hypothetical protein LOC100507747 (LOC100507747), mRNA [XM_003119562]	11.7605	11.2947	11.2585	11.4299	11.0093	11.2546	11.1207	11.613	11.304	10.9829	11.3864	11.6461	0.180491	0.0401109	1.02819	0.970298	-0.0824647	0.944443
A_33_P3210443	LOC145216	NR_038436	ref|Homo sapiens hypothetical LOC145216 (LOC145216), non-coding RNA [NR_038436]	7.69695	6.91334	7.08768	6.97467	6.69296	7.20662	7.35355	7.56228	7.03785	7.18817	7.43597	7.46512	0.377892	0.113009	1.08148	0.835295	-0.0824173	0.944474
A_33_P3388588	ENST00000378340	ENST00000378340	ens|cDNA FLJ27068 fis, clone SPL01475 [Source:UniProtKB/TrEMBL;Acc:Q6ZNV2] [ENST00000378340]	14.7537	14.3826	14.48	14.2184	13.9202	14.2265	14.6689	14.9963	14.6125	14.68	14.7511	14.9948	0.038641	0.26161	1.19882	0.811663	-0.082218	0.944604
A_33_P3303577	TMEM110	NM_198563	ref|Homo sapiens transmembrane protein 110 (TMEM110), mRNA [NM_198563]	10.6368	9.98865	10.3863	10.2153	9.64263	10.0338	11.8282	10.5575	NA	11.2877	10.2813	11.275	0.00416434	0.352447	1.27672	0.19925	-0.0822064	0.944612
A_23_P205074	SLC46A3	NM_181785	ref|Homo sapiens solute carrier family 46, member 3 (SLC46A3), transcript variant 1, mRNA [NM_181785]	9.42631	9.04902	8.9963	8.86841	9.02503	9.07427	8.5565	8.83442	9.19579	8.70132	9.00335	8.91662	0.484004	0.0239868	1.01677	0.944076	-0.0822019	0.944615
A_24_P33982	MILR1	NM_001085423	ref|Homo sapiens mast cell immunoglobulin-like receptor 1 (MILR1), mRNA [NM_001085423]	10.0838	10.6208	10.8644	10.4745	10.0926	10.4438	10.0792	10.2591	10.6768	10.0365	10.4295	10.3412	0.586935	0.176976	1.13051	0.683094	-0.0821604	0.944642
A_23_P109026	KCNK15	NM_022358	ref|Homo sapiens potassium channel, subfamily K, member 15 (KCNK15), mRNA [NM_022358]	12.964	12.1051	11.7811	12.4591	12.2394	11.9603	12.2513	12.6937	12.3388	12.0126	12.4208	12.5183	0.79987	-0.134308	0.911107	0.525971	-0.0820156	0.944737
A_23_P152949	LRRC46	NM_033413	ref|Homo sapiens leucine rich repeat containing 46 (LRRC46), mRNA [NM_033413]	6.90791	6.96981	6.74327	6.72099	6.53729	6.63195	6.53727	6.50274	6.58119	6.41361	6.61907	7.00115	0.128567	0.275965	1.2108	0.47408	-0.0817983	0.944879
A_33_P3341540	THC2576836	THC2576836	Unknown	8.53029	8.02079	8.14001	7.71015	7.95697	7.9725	8.29363	8.03687	8.08484	8.16658	8.00722	8.79867	0.276877	0.183034	1.13527	0.55674	-0.0817407	0.944917
A_33_P3387756	C20orf201	NM_001007125	ref|Homo sapiens chromosome 20 open reading frame 201 (C20orf201), mRNA [NM_001007125]	12.4483	12.0851	12.108	11.9254	12.7175	11.6151	11.9724	12.526	12.0293	12.111	11.8047	12.7032	0.76876	0.182557	1.13489	0.947121	-0.0817306	0.944923
A_23_P202905	TIRAP	NM_148910	ref|Homo sapiens toll-interleukin 1 receptor (TIR) domain containing adaptor protein (TIRAP), transcript variant 2, mRNA [NM_148910]	6.76618	7.11182	6.34059	6.83487	7.25615	6.59649	7.54287	7.30747	6.60158	7.4597	7.38919	6.45964	0.102702	-0.0686898	0.953504	0.549326	-0.0817187	0.944931
A_24_P592012	ZBTB46	NM_025224	ref|Homo sapiens zinc finger and BTB domain containing 46 (ZBTB46), mRNA [NM_025224]	7.67084	7.95441	7.89826	7.5762	7.97808	8.03863	7.49657	7.4608	7.77345	7.50698	7.83934	7.57811	0.765573	-0.0798227	0.946174	0.737661	-0.0815447	0.945045
A_24_P570583	ZNF542	NR_003127	ref|Homo sapiens zinc finger protein 542 (ZNF542), transcript variant 4, non-coding RNA [NR_003127]	7.79869	7.44742	8.12058	8.02957	7.20878	8.23724	8.04239	7.8223	8.64433	8.12328	7.95455	8.28722	0.821347	-0.230881	0.852114	0.786491	-0.0808878	0.945476
A_33_P3235410	PTPLA	ENST00000326961	ens|protein tyrosine phosphatase-like (proline instead of catalytic arginine), member A [Source:HGNC Symbol;Acc:9639] [ENST00000326961]	7.44256	7.27484	7.85657	7.50496	7.29465	7.99653	7.19175	7.07593	7.31318	6.83783	7.43437	7.27233	0.169872	-0.0623923	0.957675	0.958504	-0.0805842	0.945675
A_33_P3310512	A_33_P3310512	A_33_P3310512	Unknown	7.06833	6.59016	6.63577	6.40006	6.52052	6.56582	6.82878	6.68942	6.66585	6.47948	6.76974	7.21833	0.309546	0.115247	1.08316	0.75145	-0.0803216	0.945847
A_33_P3417944	HDAC11	NM_001136041	ref|Homo sapiens histone deacetylase 11 (HDAC11), transcript variant 2, mRNA [NM_001136041]	6.42168	6.91769	6.6234	6.65946	6.29065	6.56734	7.18446	6.35537	6.5058	6.94281	6.58609	6.20234	0.617947	0.0560526	1.03962	0.597832	-0.0802877	0.945869
A_33_P3392892	ULK4	NM_017886	ref|Homo sapiens unc-51-like kinase 4 (C. elegans) (ULK4), mRNA [NM_017886]	7.30158	NA	7.49415	7.1526	7.2302	7.36541	7.71053	7.46913	7.50846	7.44622	NA	7.73115	0.0462962	0.167659	1.12323	0.945721	-0.0802225	0.945912
A_24_P330385	SLC22A17	NM_016609	ref|Homo sapiens solute carrier family 22, member 17 (SLC22A17), transcript variant 2, mRNA [NM_016609]	7.05281	6.84957	6.89445	6.78525	NA	6.85073	7.05035	6.87597	6.7421	7.09834	6.84238	6.95618	0.396903	0.076456	1.05442	0.405675	-0.0802067	0.945922
A_33_P3390335	RSU1	NM_012425	ref|Homo sapiens Ras suppressor protein 1 (RSU1), transcript variant 1, mRNA [NM_012425]	11.6303	NA	11.5729	11.899	11.5257	11.4181	11.4019	11.2356	11.6301	11.6615	10.7939	11.4821	0.832951	0.0759077	1.05402	0.642572	-0.0801349	0.945969
A_33_P3236591	RLTPR	NM_001013838	ref|Homo sapiens RGD motif, leucine rich repeats, tropomodulin domain and proline-rich containing (RLTPR), mRNA [NM_001013838]	10.9766	10.4688	10.1524	10.9329	10.6441	10.2279	10.4453	10.744	10.5058	10.3638	10.5854	10.6443	0.389237	-0.175336	0.885561	0.740346	-0.0795837	0.946331
A_23_P13382	LSP1	NM_001013254	ref|Homo sapiens lymphocyte-specific protein 1 (LSP1), transcript variant 3, mRNA [NM_001013254]	16.4281	15.9313	16.0882	16.2316	16.4616	16.462	16.5296	16.5625	16.6095	16.8596	16.4389	16.642	0.397255	-0.373466	0.771926	0.610253	-0.0794487	0.946419
A_23_P110167	MGST2	NM_002413	ref|Homo sapiens microsomal glutathione S-transferase 2 (MGST2), transcript variant 1, mRNA [NM_002413]	12.4457	11.7336	12.3071	11.9162	12.2232	12.1093	12.21	12.5888	12.2911	12.3703	12.6441	12.1034	0.816537	0.197747	1.14691	0.936432	-0.0791556	0.946612
A_33_P3306854	ENST00000378417	ENST00000378417	ens|Uncharacterized protein [Source:UniProtKB/TrEMBL;Acc:E7ES41] [ENST00000378417]	6.13942	6.83241	6.86248	6.31651	6.991	6.8921	6.51353	6.32909	6.56945	6.33753	6.59242	6.68143	0.119606	-0.0596856	0.959473	0.657476	-0.0788903	0.946786
A_24_P74896	GPR144	NM_001161808	ref|Homo sapiens G protein-coupled receptor 144 (GPR144), mRNA [NM_001161808]	6.58047	6.62613	6.59055	6.46933	NA	6.1558	6.79921	6.56985	6.63439	6.9116	6.71327	6.57625	0.340675	0.277987	1.2125	0.403325	-0.0788751	0.946796
A_33_P3322945	SPDYC	NM_001008778	ref|Homo sapiens speedy homolog C (Xenopus laevis) (SPDYC), mRNA [NM_001008778]	7.00157	6.79223	6.86168	6.6844	NA	6.70544	6.90735	6.66006	6.8408	6.92956	6.69753	6.91967	0.20861	0.166759	1.12253	0.112184	-0.0788737	0.946797
A_33_P3340862	TMEM88B	NM_001146685	ref|Homo sapiens transmembrane protein 88B (TMEM88B), mRNA [NM_001146685]	15.9257	15.9956	15.9566	15.8994	16.0141	15.6408	15.7976	15.9614	16.1258	16.0402	15.6402	16.0716	0.411179	0.0571906	1.04044	0.811283	-0.0788236	0.946829
A_23_P339588	TAGAP	NM_138810	ref|Homo sapiens T-cell activation RhoGTPase activating protein (TAGAP), transcript variant 3, mRNA [NM_138810]	7.08249	6.54152	6.7371	7.42752	6.64055	6.84792	8.40705	6.7761	7.2629	7.44829	6.67252	7.34144	0.147243	-0.11082	0.926062	0.412942	-0.0785415	0.947015
A_23_P344531	SYNPO	NM_007286	ref|Homo sapiens synaptopodin (SYNPO), transcript variant 1, mRNA [NM_007286]	7.89634	8.5921	8.72079	7.87664	8.77238	8.93778	NA	6.29108	7.92236	NA	6.47032	7.90002	0.22917	-0.180281	0.882531	0.578928	-0.0784529	0.947073
A_33_P3269718	IVD	NM_001159508	ref|Homo sapiens isovaleryl-CoA dehydrogenase (IVD), nuclear gene encoding mitochondrial protein, transcript variant 2, mRNA [NM_001159508]	10.8164	10.5977	10.9965	10.746	10.3992	11.1063	10.911	11.1889	11.5203	10.767	11.4442	11.2673	0.613308	0.0704026	1.05001	0.788623	-0.0783599	0.947134
A_33_P3392740	ATOH8	AL831857	gb|Homo sapiens mRNA; cDNA DKFZp761E2117 (from clone DKFZp761E2117). [AL831857]	6.52703	6.13309	6.55945	6.32546	6.41768	6.38245	6.33541	6.33227	6.60828	6.41376	6.35945	6.48184	0.861254	0.144586	1.10541	0.920147	-0.0783448	0.947144
A_23_P29248	TST	NM_003312	ref|Homo sapiens thiosulfate sulfurtransferase (rhodanese) (TST), nuclear gene encoding mitochondrial protein, mRNA [NM_003312]	13.6298	13.6946	13.8488	13.3017	13.5442	13.7886	14.3577	13.806	13.7586	14.281	13.8842	13.1126	0.150023	0.150402	1.10988	0.432125	-0.0782418	0.947211
A_23_P67042	MOCOS	NM_017947	ref|Homo sapiens molybdenum cofactor sulfurase (MOCOS), mRNA [NM_017947]	6.54282	6.55412	7.77185	6.68902	6.60752	7.99377	6.39082	6.92951	7.54851	6.31905	7.00767	7.42355	0.102191	-0.134897	0.910735	0.582444	-0.0781618	0.947264
A_33_P3353948	THC2526367	THC2526367	tc|Q8NCT2_HUMAN (Q8NCT2) CDC14C protein (Fragment), complete [THC2526367]	8.73705	8.1967	7.825	8.14822	7.28688	7.7066	8.01235	8.55216	8.10614	7.92959	8.18594	8.18422	0.14363	0.490097	1.40454	0.441585	-0.0780734	0.947322
A_23_P68486	C20orf108	NM_080821	ref|Homo sapiens chromosome 20 open reading frame 108 (C20orf108), mRNA [NM_080821]	10.9005	11.0683	11.129	10.7665	11.6752	11.5076	11.1853	11.4808	11.7094	11.0584	11.6675	11.5589	0.324428	-0.439258	0.737514	0.806782	-0.0780456	0.94734
A_23_P114185	TSPAN7	NM_004615	ref|Homo sapiens tetraspanin 7 (TSPAN7), mRNA [NM_004615]	7.27822	6.2761	6.31969	7.82225	6.57826	7.01694	7.08485	NA	6.42007	6.95655	NA	6.70438	0.0465104	-0.69725	0.616747	0.76986	-0.0780087	0.947364
A_23_P368996	LRRC56	NM_198075	ref|Homo sapiens leucine rich repeat containing 56 (LRRC56), mRNA [NM_198075]	6.50053	6.30801	6.69787	6.18569	6.7453	6.64797	6.63901	NA	6.817	6.80601	7.30263	6.41756	0.9226	-0.147438	0.902852	0.752109	-0.0780081	0.947365
A_33_P3421203	FLJ10661	NR_024362	ref|Homo sapiens family with sequence similarity 86, member A pseudogene (FLJ10661), transcript variant 1, non-coding RNA [NR_024362]	8.21553	7.07216	7.05074	8.08934	6.92169	6.95267	8.23222	NA	7.32635	7.99757	7.85728	7.11704	0.0143759	0.119493	1.08635	0.0362969	-0.0779957	0.947373
A_23_P135769	ACTB	NM_001101	ref|Homo sapiens actin, beta (ACTB), mRNA [NM_001101]	14.6156	14.6338	14.5372	14.0015	14.2533	14.3044	14.5193	14.5014	15.0029	14.5972	13.0346	14.8533	0.0663692	0.362366	1.28553	0.39839	-0.0779505	0.947403
A_33_P3267263	RNU1-5	NR_004400	ref|Homo sapiens RNA, U1 small nuclear 5 (RNU1-5), small nuclear RNA [NR_004400]	11.9086	11.4229	11.8454	11.9904	11.3668	11.47	11.6294	11.7102	11.6039	10.9914	12.1983	11.707	0.479875	0.375383	1.29718	0.966726	-0.0776672	0.947589
A_23_P131020	GATAD2A	NM_017660	ref|Homo sapiens GATA zinc finger domain containing 2A (GATAD2A), mRNA [NM_017660]	9.88138	9.76589	9.64272	10.2005	10.2945	10.1384	10.0645	9.99185	10.0877	10.0464	10.1811	10.1422	0.0204435	-0.434623	0.739887	0.341548	-0.0776555	0.947596
A_33_P3256344	AK128866	AK128866	gb|Homo sapiens cDNA FLJ46832 fis, clone UTERU2023941. [AK128866]	12.649	12.2859	12.3905	11.9447	12.0423	12.2175	12.0931	12.3948	12.4203	12.1018	12.4724	13.0084	0.154163	0.348127	1.27291	0.343683	-0.0776314	0.947612
A_24_P902052	KIAA0114	NR_024031	ref|Homo sapiens KIAA0114 (KIAA0114), non-coding RNA [NR_024031]	8.34031	7.94503	7.36845	8.80519	8.1348	7.87793	7.98376	8.19385	7.60114	8.06119	8.4315	7.46591	0.0604134	-0.189779	0.87674	0.634629	-0.0774282	0.947746
A_23_P80032	E2F1	NM_005225	ref|Homo sapiens E2F transcription factor 1 (E2F1), mRNA [NM_005225]	6.46957	6.31021	NA	6.05814	6.13042	6.05023	7.13764	8.54103	7.83411	6.67269	7.91115	7.99062	0.237728	0.331752	1.25854	0.321456	-0.0770454	0.947997
A_33_P3405957	BCL9L	NM_182557	ref|Homo sapiens B-cell CLL/lymphoma 9-like (BCL9L), mRNA [NM_182557]	8.63168	8.74569	8.62555	8.6336	8.38667	8.67699	7.97454	7.91178	8.299	7.85571	8.05122	8.13654	0.513433	-0.00191209	0.998676	0.665551	-0.0766788	0.948238
A_32_P116058	NCRNA00094	NR_015427	ref|Homo sapiens non-protein coding RNA 94 (NCRNA00094), non-coding RNA [NR_015427]	8.71005	8.98412	8.86697	8.52299	8.97843	8.77854	8.78513	9.01563	NA	8.97665	9.2812	8.35814	0.215704	0.0884234	1.06321	0.102243	-0.0762684	0.948508
A_23_P93032	ZBED3	NM_032367	ref|Homo sapiens zinc finger, BED-type containing 3 (ZBED3), mRNA [NM_032367]	10.3105	10.1464	10.4151	9.81075	9.94193	10.482	10.0969	10.2286	10.4336	10.3045	10.5963	10.2469	0.323746	0.368527	1.29103	0.514057	-0.075895	0.948753
A_23_P99906	HOMER2	NM_199330	ref|Homo sapiens homer homolog 2 (Drosophila) (HOMER2), transcript variant 2, mRNA [NM_199330]	10.4552	9.94861	10.2256	10.4537	10.719	10.6759	9.31455	8.3351	8.63508	9.6526	8.7108	8.62043	0.211215	-0.450221	0.731931	0.201707	-0.0757189	0.948869
A_33_P3309110	LOC100506713	NR_040089	ref|Homo sapiens hypothetical LOC100506713 (LOC100506713), non-coding RNA [NR_040089]	6.73025	6.86222	7.37619	6.55763	6.69405	7.38824	7.05099	6.89597	7.304	6.63157	7.27509	7.1267	0.213432	0.168167	1.12363	0.787958	-0.0757014	0.948881
A_23_P208900	SEMA6B	NM_032108	ref|Homo sapiens sema domain, transmembrane domain (TM), and cytoplasmic domain, (semaphorin) 6B (SEMA6B), mRNA [NM_032108]	8.62436	8.75466	8.49478	8.48673	8.25937	8.28741	8.93749	NA	7.99441	9.00919	8.54163	8.09595	0.124781	0.33695	1.26308	0.108597	-0.0756876	0.94889
A_33_P3372688	BHLHA9	NM_001164405	ref|Homo sapiens basic helix-loop-helix family, member a9 (BHLHA9), mRNA [NM_001164405]	6.24703	6.15805	6.23603	6.07426	NA	6.1579	6.30108	6.19372	6.16363	6.46167	6.14243	6.26941	0.229616	0.119956	1.0867	0.376069	-0.0756849	0.948892
A_33_P3412560	THC2630254	THC2630254	Unknown	11.6097	11.3489	11.3593	10.8569	11.1024	10.9019	11.3252	11.3167	11.3136	11.3923	11.2395	11.9472	0.0805128	0.457462	1.37312	0.439109	-0.0756619	0.948907
A_23_P19691	HEBP2	NM_014320	ref|Homo sapiens heme binding protein 2 (HEBP2), mRNA [NM_014320]	10.5751	9.83765	10.7779	11.0083	9.79722	10.7865	11.4105	10.8756	11.157	11.4942	11.1488	11.2326	0.467476	-0.211381	0.86371	0.155192	-0.0756079	0.948942
A_33_P3251462	C20orf141	NM_080739	ref|Homo sapiens chromosome 20 open reading frame 141 (C20orf141), mRNA [NM_080739]	11.8681	11.7961	11.5841	11.5141	11.6116	11.4378	11.3558	11.8291	11.4582	11.2968	11.5336	11.7259	0.0700384	0.281909	1.2158	0.875783	-0.0754026	0.949077
A_24_P319364	F11R	NM_016946	ref|Homo sapiens F11 receptor (F11R), mRNA [NM_016946]	13.486	13.2373	13.3271	13.1151	13.1546	13.0265	13.7599	13.4888	13.4998	13.7039	13.5752	13.4094	0.101386	0.212031	1.15832	0.746955	-0.0753586	0.949106
A_23_P12113	FLVCR1	NM_014053	ref|Homo sapiens feline leukemia virus subgroup C cellular receptor 1 (FLVCR1), mRNA [NM_014053]	9.71505	9.37256	9.01669	9.853	9.32994	9.02288	9.22455	9.44599	9.10712	9.29989	9.67511	8.95843	0.59439	0.042617	1.02998	0.68258	-0.0753437	0.949116
A_24_P154006	NDUFB9	NM_005005	ref|Homo sapiens NADH dehydrogenase (ubiquinone) 1 beta subcomplex, 9, 22kDa (NDUFB9), nuclear gene encoding mitochondrial protein, mRNA [NM_005005]	15.9644	16.0266	15.8114	15.8333	15.3988	15.5738	16.5938	16.3318	16.3592	16.478	16.4343	16.0893	0.158774	0.390553	1.3109	0.474299	-0.0751041	0.949274
A_33_P3283601	LOC389033	NR_026740	ref|Homo sapiens placenta-specific 9 pseudogene (LOC389033), non-coding RNA [NR_026740]	9.25802	8.88544	9.07952	8.90405	8.39164	8.87806	8.87007	9.11747	8.94115	8.63067	9.01612	9.22994	0.0536184	0.20146	1.14986	0.922812	-0.0749748	0.949359
A_23_P106874	PMFBP1	NM_031293	ref|Homo sapiens polyamine modulated factor 1 binding protein 1 (PMFBP1), transcript variant 1, mRNA [NM_031293]	7.85339	7.69188	8.84344	7.38529	7.1296	8.34545	7.74472	7.56324	8.5498	7.44808	NA	8.19091	0.00296147	0.468103	1.38329	0.0602686	-0.0747726	0.949492
A_33_P3415097	CLCN4	NM_001830	ref|Homo sapiens chloride channel 4 (CLCN4), mRNA [NM_001830]	7.49807	6.52393	8.6136	7.09829	6.46952	8.01721	6.22804	6.59263	7.55222	6.46218	NA	6.87261	0.157617	0.399786	1.31931	0.711217	-0.0747608	0.9495
A_33_P3338360	SCARNA13	NR_003002	ref|Homo sapiens small Cajal body-specific RNA 13 (SCARNA13), guide RNA [NR_003002]	7.00884	7.50647	7.53162	7.09464	7.27087	7.83062	7.48999	7.38864	7.62405	7.28361	7.59778	7.56467	0.779259	0.235602	1.1774	0.890943	-0.0746767	0.949555
A_33_P3292540	CDKN2C	NM_078626	ref|Homo sapiens cyclin-dependent kinase inhibitor 2C (p18, inhibits CDK4) (CDKN2C), transcript variant 2, mRNA [NM_078626]	6.82326	6.51861	6.75926	6.61026	6.54925	6.84042	6.55349	7.64746	7.41649	6.5475	7.49112	7.60986	0.745962	0.149004	1.1088	0.927954	-0.0746297	0.949586
[truncated: 22,183 more rows]

## Sheet: 4h
ProbeName	GeneName	SystematicName	Description	KO_4_1	KO_4_2	KO_4_3	WT_4_1	WT_4_2	WT_4_3	ttest 4H	ratio4h log2	ratio4h
[truncated: 112 more rows]

## Sheet: 18h
ProbeName	GeneName	SystematicName	Description	KO_18_1	KO_18_2	KO_18_3	WT_18_1	WT_18_2	WT_18_3	ttest 18H	ratio18h log2	ratio18h
[truncated: 407 more rows]
